# Supplementary material for: Quality control, analysis and secure sharing of Luminex® immunoassay data using the open source LabKey Server platform
Source: BMC Bioinformatics. 2013 Apr 30;14:145. doi: 10.1186/1471-2105-14-145 (PMC3671158; doi:10.1186/1471-2105-14-145)
Supplement: Additional file 1 — Zip archive containing the transform script, Ruminex package, assay design archive, and supporting files. This .zip archive can be unzipped to obtain the following files: • LabKey transform script for Luminex: labkey_luminex_transform_script.R. • Utility script used by the transform script: youtil.R. • Ruminex R package, v0.0.9: Ruminex_0.0.9.zip. • Luminex assay design archive tailored for the transform script: Luminex Assay 200.xar. • LabKey Server list archive useful for populating fields in the assay design: Luminex_ListArchive.lists.zip. These files have been tested against LabKey Server v12.3, released in December 2012. For future releases of LabKey Server, we recommend obtaining updated versions of these files. The most current versions are provided as part of the advanced tutorial for Luminex [55]. LabKey Server tutorials and documentation available at http://www.labkey.org are updated regularly to match the currently released version of LabKey Server. [file 1471-2105-14-145-S1.zip › AdditionalFile1/labkey_luminex_transform_script.R]

#
# Copyright (c) 2011-2012 LabKey Corporation
#
# Licensed under the Apache License, Version 2.0: http://www.apache.org/licenses/LICENSE-2.0
#
# Transform script for Tomaras Lab Luminex Assay.
#
# First, the script subtracts the FI-Bkgd value for the blank bead from the FI-Bkgd value
# for the other analytes within a given run data file. It also converts FI -Bkgd and FI -Bkgd - Blank
# values that are <= 0 to 1 (as per the lab's request).
#
# Next, the script calculates curve fit parameters for each titration/analyte combination using both
# 4PL and 5PL curve fits (from the fit.drc function in the Ruminex package (developed by Youyi at SCHARP).
#
# Then, the script calculates new estimated concentration values for unknown samples using the
# rumi function. The rumi function takes a dataframe as input and uses the given Standard curve data to
# calculate est.log.conc an se for the unknowns.
#
# Finally, the script calculates positivity of samples by comparing 3x or 5x fold change of the baseline visit
# FI-Bkgd and FI-Bkgd-Blank values with other visits.
#
# CHANGES :
#  - 2.1.20111216 : Issue 13696: Luminex transform script should use excel file titration "Type" for EC50 and Conc calculations
#  - 2.2.20120217 : Issue 14070: Value out of range error when importing curve fit parameters for titrated unknown with flat dilution curve
#  - 3.0.20120323 : Changes for LabKey server 12.1
#  - 4.0.20120509 : Changes for LabKey server 12.2
#
# Author: Cory Nathe, LabKey
transformVersion = "4.0.20120509";

# print the starting time for the transform script
writeLines(paste("Processing start time:",Sys.time(),"\n",sep=" "));

source("${srcDirectory}/youtil.R");
# Ruminex package available from http://labs.fhcrc.org/fong/Ruminex/index.html
library(Ruminex, quietly=TRUE);
ruminexVersion = installed.packages()["Ruminex","Version"];

########################################## FUNCTIONS ##########################################

getCurveFitInputCol <- function(runProps, fiRunCol, defaultFiCol)
{
    runCol = runProps$val1[runProps$name == fiRunCol];
    if (runCol == "FI") {
        runCol = "fi"
    } else if (runCol == "FI-Bkgd") {
    	runCol = "fiBackground"
    } else if (runCol == "FI-Bkgd-Blank") {
    	runCol = "fiBackgroundBlank"
    } else {
        runCol = defaultFiCol
    }
    runCol;
}

getFiDisplayName <- function(fiCol)
{
    displayVal = fiCol;
    if (fiCol == "fi") {
        displayVal = "FI"
    } else if (fiCol == "fiBackground") {
        displayVal = "FI-Bkgd"
    } else if (fiCol == "fiBackgroundBlank") {
        displayVal = "FI-Bkgd-Blank"
    }
    displayVal;
}

fiConversion <- function(val)
{
    1 + max(val,0);
}

# fix for Issue 14070 - capp the values at something that can be stored in the DB
maxValueConversion <- function(val)
{
    min(val, 10e37);
}

getRunPropertyValue <- function(runProps, colName)
{
    value = NA;
    if (any(run.props$name == colName))
    {
        value = run.props$val1[run.props$name == colName];

        # return NA for an empty string
        if (nchar(value) == 0)
        {
            value = NA;
        }
    }
    value;
}

compareNumbersForEquality <- function(val1, val2, epsilon)
{
	val1 = as.numeric(val1);
	val2 = as.numeric(val2);
	equal = val1 > (val2 - epsilon) & val1 < val2 + epsilon;
	equal
}

######################## STEP 0: READ IN THE RUN PROPERTIES AND RUN DATA #######################

# set up a data frame to store the run properties
run.props = data.frame(NA, NA, NA, NA);
colnames(run.props) = c("name", "val1", "val2", "val3");

#read in the run properties from the TSV
lines = readLines("${runInfo}");

# each line has a run property with the name, val1, val2, etc.
for (i in 1:length(lines))
{
	# split the line into the various parts (tab separated)
	parts = strsplit(lines[i], split="\t")[[1]];

	# if the line does not have 4 parts, add NA's as needed
	if (length(parts) < 4)
	{
		for (j in 1:4)
		{
			if (is.na(parts[j]))
			{
				parts[j] = NA;
			}
		}
	}

	# add the parts for the given run property to the run.props data frame
	run.props[i,] = parts;
}

# save the important run.props as separate variables
run.data.file = run.props$val1[run.props$name == "runDataFile"];
run.output.file = run.props$val3[run.props$name == "runDataFile"];

# read in the run data file content
run.data = read.delim(run.data.file, header=TRUE, sep="\t");

# determine if the data contains both raw and summary data
# if both exists, only the raw data will be used for the calculations
bothRawAndSummary = any(run.data$summary == "true") & any(run.data$summary == "false");

######################## STEP 1: SET THE VERSION NUMBERS ################################

runprop.output.file = run.props$val1[run.props$name == "transformedRunPropertiesFile"];
fileConn<-file(runprop.output.file);
writeLines(c(paste("TransformVersion",transformVersion,sep="\t"),
    paste("RuminexVersion",ruminexVersion,sep="\t")), fileConn);
close(fileConn);

################################# STEP 2: BLANK BEAD SUBTRACTION ################################

# read in the titration information
run.data$isStandard = NA;
run.data$isQCControl = NA;
run.data$isUnknown = NA;
titration.data.file = run.props$val1[run.props$name == "titrationData"];
titration.data = data.frame();
if (file.exists(titration.data.file))
{
    titration.data = read.delim(titration.data.file, header=TRUE, sep="\t");

    # apply the titration data to the run.data object
    run.data$isStandard[run.data$titration == "false"] = FALSE;
    run.data$isQCControl[run.data$titration == "false"] = FALSE;
    run.data$isUnknown[run.data$titration == "false"] = TRUE;
    for (tIndex in 1:nrow(titration.data))
    {
        titrationName = as.character(titration.data[tIndex,]$Name);
        run.data$isStandard[run.data$titration == "true" & run.data$description == titrationName] = (titration.data[tIndex,]$Standard == "true");
        run.data$isQCControl[run.data$titration == "true" & run.data$description == titrationName] = (titration.data[tIndex,]$QCControl == "true");
        run.data$isUnknown[run.data$titration == "true" & run.data$description == titrationName] = (titration.data[tIndex,]$Unknown == "true");
    }
}

# initialize the FI - Bkgd - Blank variable
run.data$fiBackgroundBlank = NA;

# get the unique analyte values
analytes = unique(run.data$name);

# if there is a "Blank" bead, then continue. otherwise, there is no new variable to calculate
if (any(regexpr("^blank", analytes, ignore.case=TRUE) > -1))
{
    # store a boolean vector of blanks, nonBlanks, and unknowns (i.e. non-standards)
    blanks = regexpr("^blank", run.data$name, ignore.case=TRUE) > -1;
    nonBlanks = regexpr("^blank", run.data$name, ignore.case=TRUE) == -1;
    unks = (is.na(run.data$isStandard) & is.na(run.data$isQCControl)) | (!run.data$isStandard & !run.data$isQCControl);

    # read the run property from user to determine if we are to only blank bead subtract from unks
    unksOnly = TRUE;
    if (any(run.props$name == "SubtBlankFromAll"))
    {
        if (run.props$val1[run.props$name == "SubtBlankFromAll"] == "1")
        {
            unksOnly = FALSE;
        }
    }

	# loop through the unique dataFile/description/excpConc/dilution combos and subtract the mean blank fiBackground from the fiBackground
	blank.data = run.data[blanks,];
	combos = unique(subset(blank.data, select=c("dataFile", "description", "dilution", "expConc")));

	for (index in 1:nrow(combos))
	{
	    dataFile = combos$dataFile[index];
	    description = combos$description[index];
	    dilution = combos$dilution[index];
	    expConc = combos$expConc[index];

        # only standards have expConc, the rest are NA
	    combo = run.data$dataFile == dataFile & run.data$description == description & run.data$dilution == dilution & run.data$expConc == expConc;
	    if (is.na(expConc))
	    {
	        combo = run.data$dataFile == dataFile & run.data$description == description & run.data$dilution == dilution & is.na(run.data$expConc);
	    }

		# get the mean blank bead FI-Bkgrd values for the given description/dilution
		blank.mean = mean(run.data$fiBackground[blanks & combo]);

		# calc the fiBackgroundBlank for all of the non-"Blank" analytes for this combo
        if (unksOnly) {
		    run.data$fiBackgroundBlank[unks & nonBlanks & combo] = run.data$fiBackground[unks & nonBlanks & combo] - blank.mean;
		} else{
		    run.data$fiBackgroundBlank[nonBlanks & combo] = run.data$fiBackground[nonBlanks & combo] - blank.mean;
		}
	}
}

################################## STEP 3: TITRATION CURVE FIT #################################

# initialize the curve coefficient variables
run.data$Slope_4pl = NA;
run.data$Lower_4pl = NA;
run.data$Upper_4pl = NA;
run.data$Inflection_4pl = NA;
run.data$EC50_4pl = NA;
run.data$Flag_4pl = NA;
run.data$Slope_5pl = NA;
run.data$Lower_5pl = NA;
run.data$Upper_5pl = NA;
run.data$Inflection_5pl = NA;
run.data$Asymmetry_5pl = NA;
run.data$EC50_5pl = NA;
run.data$Flag_5pl = NA;

# determine if the curve fits should be done with or without log transform
curveFitLogTransform = TRUE;
if (any(run.props$name == "CurveFitLogTransform")) {
    propVal = getRunPropertyValue(run.props, "CurveFitLogTransform");
    if (!is.na(propVal) & propVal != "1") curveFitLogTransform = FALSE;
}

# set the weighting variance variable for use in the non-log tranform curve fits
drm.weights.var.power = -1.8;
if (any(run.props$name == "WeightingPower")) {
    propVal = getRunPropertyValue(run.props, "WeightingPower");
    if (!is.na(propVal) & propVal != "") drm.weights.var.power = as.numeric(propVal);
}

# loop through the possible titrations and to see if it is a standard, qc control, or titrated unknown
if (nrow(titration.data) > 0)
{
  for (tIndex in 1:nrow(titration.data))
  {
    if (titration.data[tIndex,]$Standard == "true" |
        titration.data[tIndex,]$QCControl == "true" |
        titration.data[tIndex,]$Unknown == "true")
    {
       titrationName = as.character(titration.data[tIndex,]$Name);

       # 2 types of curve fits for the EC50 calculations, with separate PDFs for the QC Curves
       fitTypes = c("4pl", "5pl");
       for (typeIndex in 1:length(fitTypes))
       {
          # we want to create PDF plots of the curves for QC Controls
          if (titration.data[tIndex,]$QCControl == "true") {
              mypdf(file=paste(titrationName, "QC_Curves", toupper(fitTypes[typeIndex]), sep="_"), mfrow=c(1,1));
          }

          # calculate the curve fit params for each analyte
          for (aIndex in 1:length(analytes))
          {
            analyteName = as.character(analytes[aIndex]);
            print(paste("Calculating the", fitTypes[typeIndex], "curve fit params for ",titrationName, analyteName, sep=" "));
            dat = subset(run.data, description == titrationName & name == analyteName);

            yLabel = "";
            if (titration.data[tIndex,]$Standard == "true" | titration.data[tIndex,]$QCControl == "true") {
                # choose the FI column for standards and qc controls based on the run property provided by the user, default to the FI-Bkgd value
                if (any(run.props$name == "StndCurveFitInput"))
                {
                    fiCol = getCurveFitInputCol(run.props, "StndCurveFitInput", "fiBackground")
                    yLabel = getFiDisplayName(fiCol);
                    dat$fi = dat[, fiCol]
                }
            } else {
                # choose the FI column for unknowns based on the run property provided by the user, default to the FI-Bkgd value
                if (any(run.props$name == "UnkCurveFitInput"))
                {
                    fiCol = getCurveFitInputCol(run.props, "UnkCurveFitInput", "fiBackground")
                    yLabel = getFiDisplayName(fiCol);
                    dat$fi = dat[, fiCol]
                }
            }

            # subset the dat object to just those records that have an FI
            dat = subset(dat, !is.na(fi));

            # if both raw and summary data are available, just use the raw data for the calc
            if (bothRawAndSummary) {
                dat = subset(dat, summary == "false");
            }

            # remove any excluded replicate groups for this titration/analyte
            dat = subset(dat, tolower(FlaggedAsExcluded) == "false");

            # for standards, use the expected conc values for the curve fit
            # for non-standard titrations, use the dilution values for the curve fit
            # Issue 13696
            if (nrow(dat) > 0 && (toupper(substr(dat$type[1],0,1)) == "S" || toupper(substr(dat$type[1],0,2)) == "ES")) {
                dat$dose = dat$expConc;
                xLabel = "Expected Conc";
            } else {
                dat$dose = dat$dilution;
                xLabel = "Dilution";
            }

            # subset the dat object to just those records that have a dose (dilution or expConc) issue 13173
            dat = subset(dat, !is.na(dose));

            if (nrow(dat) > 0)
            {
                runDataIndex = run.data$description == titrationName & run.data$name == analyteName;

                # use the decided upon conversion function for handling of negative values
                dat$fi = sapply(dat$fi, fiConversion);

                if (fitTypes[typeIndex] == "4pl")
                {
                    tryCatch({
                            fit = drm(fi~dose, data=dat, fct=LL.4());
                            run.data[runDataIndex,]$Slope_4pl = maxValueConversion(as.numeric(coef(fit))[1]);
                            run.data[runDataIndex,]$Lower_4pl = maxValueConversion(as.numeric(coef(fit))[2]);
                            run.data[runDataIndex,]$Upper_4pl = maxValueConversion(as.numeric(coef(fit))[3]);
                            run.data[runDataIndex,]$Inflection_4pl = maxValueConversion(as.numeric(coef(fit))[4]);

                            ec50 = maxValueConversion(as.numeric(coef(fit))[4]);
                            if (ec50 > 10e6) {
                                stop("EC50 value over the acceptable level (10e6).")
                            } else {
                                run.data[runDataIndex,]$EC50_4pl = ec50
                            }

                            # plot the curve fit for the QC Controls
                            if (titration.data[tIndex,]$QCControl == "true") {
                                plot(fit, type="all", main=analyteName, cex=.5, ylab=yLabel, xlab=xLabel);
                            }
                        },
                        error = function(e) {
                            print(e);

                            # plot the individual data points for the QC Controls
                            if (titration.data[tIndex,]$QCControl == "true") {
                                plot(fi ~ dose, data = dat, log="x", cex=.5, las=1, main=paste("FAILED:", analyteName, sep=" "), ylab=yLabel, xlab=xLabel);
                            }
                        }
                    );

                    # set the failure flag if there is no EC50 value at this point
                    if (all(is.na(run.data[runDataIndex,]$EC50_4pl))) {
                        run.data[runDataIndex,]$Flag_4pl = TRUE;
                    }
                } else if (fitTypes[typeIndex] == "5pl")
                {
                    tryCatch({
                            if (curveFitLogTransform) {
                                formula = log(fi)~dose
                                weighting = FALSE
                            } else {
                                formula = fi~dose
                                weighting = TRUE
                                dat.avg=aggregate(dat$fi, by = list(dat$name, dat$dose, dat$dataId), mean)
                                names(dat.avg) = c("name", "dose","dataId", "fi.avg")
                                dat = merge(dat, dat.avg, by=c("name", "dose", "dataId"), all.x=T, all.y=T)
                            }
                            fit = fit.drc(formula, data=dat, weighting=weighting, force.fit=TRUE, fit.4pl=FALSE);
                            run.data[runDataIndex,]$Slope_5pl = maxValueConversion(as.numeric(coef(fit))[1]);
                            run.data[runDataIndex,]$Lower_5pl = maxValueConversion(as.numeric(coef(fit))[2]);
                            run.data[runDataIndex,]$Upper_5pl = maxValueConversion(as.numeric(coef(fit))[3]);
                            run.data[runDataIndex,]$Inflection_5pl = maxValueConversion(as.numeric(coef(fit))[4]);
                            run.data[runDataIndex,]$Asymmetry_5pl = maxValueConversion(as.numeric(coef(fit))[5]);

                            if (curveFitLogTransform) {
                                yLabel = paste("log(",yLabel,")", sep="");
                                y = log((exp(run.data[runDataIndex,]$Lower_5pl) + exp(run.data[runDataIndex,]$Upper_5pl)) / 2)
                            } else {
                                y = (run.data[runDataIndex,]$Lower_5pl + run.data[runDataIndex,]$Upper_5pl) / 2;
                            }
                            ec50 = unname(getConc(fit, y))[3];
                            if (is.nan(ec50) | ec50 > 10e6) {
                                stop("EC50 value out of acceptable range (either outside standards MFI or greater than 10e6).")
                            } else {
                                run.data[runDataIndex,]$EC50_5pl = ec50;
                            }

                            # plot the curve fit for the QC Controls
                            if (titration.data[tIndex,]$QCControl == "true") {
                                plot(fit, type="all", main=analyteName, cex=.5, ylab=yLabel, xlab=xLabel);
                            }
                        },
                        error = function(e) {
                            print(e);

                            # plot the individual data points for the QC Controls
                            if (curveFitLogTransform) {
                                yLabel = paste("log(",yLabel,")", sep="");
                                logAxes = "xy"
                            } else {
                                logAxes = "x";
                            }
                            if (titration.data[tIndex,]$QCControl == "true") {
                                plot(fi ~ dose, data = dat, log=logAxes, cex=.5, las=1, main=paste("FAILED:", analyteName, sep=" "), ylab=yLabel, xlab=xLabel);
                            }
                        }
                    );

                    # set the failure flag if there is no EC50 value at this point
                    if (all(is.na(run.data[runDataIndex,]$EC50_5pl))) {
                        run.data[runDataIndex,]$Flag_5pl = TRUE;
                    }
                }    
            } else {
                # create an empty plot indicating that there is no data available
                if (titration.data[tIndex,]$QCControl == "true") {
                    if (curveFitLogTransform) {
                        yLabel = paste("log(",yLabel,")", sep="");
                        logAxes = "xy"
                    } else {
                        logAxes = "x";
                    }
                    plot(NA, NA, log=logAxes, cex=.5, las=1, main=paste("FAILED:", analyteName, sep=" "), ylab=yLabel, xlab=xLabel, xlim=c(1,1), ylim=c(0,1));
                    text(1, 0.5, "Data Not Available");
                }
            }
          }

          # if we are creating a PDF for the QC Control, close the device
          if (titration.data[tIndex,]$QCControl == "true") {
            dev.off();
          }
       }
    }
  }
}  

################################## STEP 4: CALCULATE EST CONC #################################

# read in the analyte information (to get the mapping from analyte to standard/titration)
analyte.data.file = run.props$val1[run.props$name == "analyteData"];
analyte.data = read.delim(analyte.data.file, header=TRUE, sep="\t");

# get the analyte associated standard/titration information from the analyte data file and put it into the run.data object
run.data$Standard = NA;
run.data$well_role = ""; # initialize to empty string and set to Standard accordingly, well_role used by Rumi function
for (index in 1:nrow(analyte.data))
{
    # hold on to the run data for the given analyte
    run.analyte.data = subset(run.data, as.character(name) == as.character(analyte.data$Name[index]));

    # some analytes may have > 1 standard selected
    stndSet = unlist(strsplit(as.character(analyte.data$titrations[index]), ","));

    # if there are more than 1 standard for this analyte, duplicate run.data records for that analyte and set standard accordingly
    if (length(stndSet) > 0)
    {
        for (stndIndex in 1:length(stndSet))
        {
            if (stndIndex == 1)
            {
                run.data$Standard[as.character(run.data$name) == as.character(analyte.data$Name[index])] = stndSet[stndIndex];
                run.data$well_role[as.character(run.data$name) == as.character(analyte.data$Name[index]) & run.data$description == stndSet[stndIndex]] = "Standard";
            } else
            {
                temp.data = run.analyte.data;
                temp.data$Standard = stndSet[stndIndex];
                temp.data$well_role[temp.data$description == stndSet[stndIndex]] = "Standard";
                temp.data$lsid = NA; # lsid will be set by the server
                run.data = rbind(run.data, temp.data);
            }
        }
    }
}

# get the unique standards (not including NA or empty string)
standards = setdiff(unique(run.data$Standard), c(NA, ""));

# initialize the columns to be calculated
run.data$EstLogConc_5pl = NA;
run.data$EstConc_5pl = NA;
run.data$SE_5pl = NA;

run.data$EstLogConc_4pl = NA;
run.data$EstConc_4pl = NA;
run.data$SE_4pl = NA;

# setup the dataframe needed for the call to rumi
dat = subset(run.data, select=c("dataFile", "Standard", "lsid", "well", "description", "name", "expConc", "fi", "fiBackground", "fiBackgroundBlank", "dilution", "well_role", "summary", "FlaggedAsExcluded", "isStandard", "isQCControl", "isUnknown"));

# if both raw and summary data are available, just use the raw data for the calc
if (bothRawAndSummary) {
    dat = subset(dat, summary == "false");
}

# remove any excluded standard replicate groups
dat = subset(dat, (isStandard & tolower(FlaggedAsExcluded) == "false") | !isStandard);

if (any(dat$isStandard) & length(standards) > 0)
{
    # change column name from "name" to "analyte"
    colnames(dat)[colnames(dat) == "name"] = "analyte";

    # change column name from expConc to expected_conc
    colnames(dat)[colnames(dat) == "expConc"] = "expected_conc";

    # set the sample_id to be description||dilution or description||expected_conc
    dat$sample_id[!is.na(dat$expected_conc)] = paste(dat$description[!is.na(dat$expected_conc)], "||", dat$expected_conc[!is.na(dat$expected_conc)], sep="");
    dat$sample_id[is.na(dat$expected_conc)] = paste(dat$description[is.na(dat$expected_conc)], "||", dat$dilution[is.na(dat$expected_conc)], sep="");

    # choose the FI column for standards and qc controls based on the run property provided by the user, default to the original FI value
    if (any(run.props$name == "StndCurveFitInput"))
    {
        fiCol = getCurveFitInputCol(run.props, "StndCurveFitInput", "fi")
        dat$fi[dat$isStandard] = dat[dat$isStandard, fiCol]
        dat$fi[dat$isQCControl] = dat[dat$isQCControl, fiCol]
    }

    # choose the FI column for unknowns based on the run property provided by the user, default to the original FI value
    if (any(dat$isUnknown))
    {
        if (any(run.props$name == "UnkCurveFitInput"))
        {
            fiCol = getCurveFitInputCol(run.props, "UnkCurveFitInput", "fi")
            dat$fi[dat$isUnknown] = dat[dat$isUnknown, fiCol]
        }
    }

    # subset the dat object to just those records that have an FI
    dat = subset(dat, !is.na(fi));

    # loop through the selected standards in the data.frame and call the rumi function once for each
    # this will also create one pdf for each standard
    for (s in 1:length(standards))
    {
        stndVal = as.character(standards[s]);

        # subset the data for those analytes set to use the given standard curve
        # note: also need to subset the standard records for only those where description matches the given standard
        standard.dat = subset(dat, Standard == stndVal & (!isStandard | (isStandard & description == stndVal)));

        # LabKey Issue 13034: replicate standard records as unknowns so that Rumi will calculated estimated concentrations
        tempStnd.dat = subset(standard.dat, well_role=="Standard");
        if (nrow(tempStnd.dat) > 0)
        {
            tempStnd.dat$well_role = "";
            tempStnd.dat$sample_id = paste(tempStnd.dat$description, "||", tempStnd.dat$expected_conc, sep="");
            standard.dat=rbind(standard.dat, tempStnd.dat);
        }

        # LabKey Issue 13033: check if we need to "add" standard data for any analytes if this is a subclass assay
        #              (i.e. standard data from "Anti-Human" analyte to be used for other analytes)
        selectedAnalytes = unique(standard.dat$analyte);
        subclass.dat = subset(dat, well_role == "Standard" & description == stndVal & !is.na(lsid));
        subclass.dat = subset(subclass.dat, regexpr("^blank", analyte, ignore.case=TRUE) == -1);
        # if we only have standard data for one analyte, it is the subclass standard data to be used
        if (length(unique(subclass.dat$analyte)) == 1)
        {
            subclassAnalyte = subclass.dat$analyte[1];
            for (a in 1:length(selectedAnalytes))
            {
                analyteStnd.dat = subset(standard.dat, well_role == "Standard" & analyte == selectedAnalytes[a]);
                # if there is no standard data for this analyte/standard, "use" the subclass analyte standard data
                if (nrow(analyteStnd.dat) == 0)
                {
                    print(paste("Using ", subclassAnalyte, " standard data for analyte ", selectedAnalytes[a], sep=""));
                    subclass.dat$sample_id = NA;
                    subclass.dat$analyte = selectedAnalytes[a]; 
                    standard.dat = rbind(standard.dat, subclass.dat);
                }
            }
        }

        # set the assay_id (this value will be used in the PDF plot header)
        standard.dat$assay_id = stndVal;

        # check to make sure there are expected_conc values in the standard data frame that will be passed to Rumi
        if (any(!is.na(standard.dat$expected_conc)))
        {
            # use the decided upon conversion function for handling of negative values
            standard.dat$fi = sapply(standard.dat$fi, fiConversion);

            # LabKey issue 13445: Don't calculate estimated concentrations for analytes where max(FI) is < 1000
            agg.dat = subset(standard.dat, well_role == "Standard");
            if (nrow(agg.dat) > 0)
            {
                agg.dat = aggregate(agg.dat$fi, by = list(Standard=agg.dat$Standard,Analyte=agg.dat$analyte), FUN = max);
                for (aggIndex in 1:nrow(agg.dat))
                {
                    # remove the rows from the standard.dat object where the max FI < 1000
                    if (agg.dat$x[aggIndex] < 1000)
                    {
                        print(paste("Max(FI) is < 1000 for", agg.dat$Standard[aggIndex], agg.dat$Analyte[aggIndex], "don't calculate estimated concentrations for this standard/analyte.", sep=" "));
                        standard.dat = subset(standard.dat, !(Standard == agg.dat$Standard[aggIndex] & analyte == agg.dat$Analyte[aggIndex]));
                    }
                }
            }

            # check to make sure that we still have some standard data to pass to the rumi function calculations
            if (nrow(standard.dat) == 0 | !any(standard.dat$isStandard))
            {
                next();
            }

            # call the rumi function to calculate new estimated log concentrations using 5PL for the unknowns
            mypdf(file=paste(stndVal, "5PL", sep="_"), mfrow=c(2,2));
            fits = rumi(standard.dat, force.fit=TRUE, log.transform=curveFitLogTransform, plot.se.profile=curveFitLogTransform, verbose=TRUE);
            fits$"est.conc" = 2.71828183 ^ fits$"est.log.conc";
            dev.off();

            # put the calculated values back into the run.data dataframe by matching on analyte, description, expConc OR dilution, and standard
            if (nrow(fits) > 0)
            {
                for (index in 1:nrow(fits))
                {
                    a = fits$analyte[index];
                    dil = fits$dilution[index];
                    desc = fits$description[index];
                    exp = fits$expected_conc[index];

                    elc = fits$"est.log.conc"[index];
                    ec = fits$"est.conc"[index];
                    se = fits$"se"[index];

                    if (!is.na(exp)) {
                        runDataIndex = run.data$name == a & run.data$expConc == exp & run.data$description == desc & run.data$Standard == stndVal
                    } else {
                        runDataIndex = run.data$name == a & run.data$dilution == dil & run.data$description == desc & run.data$Standard == stndVal
                    }
                    run.data$EstLogConc_5pl[runDataIndex] = elc;
                    run.data$EstConc_5pl[runDataIndex] = ec;
                    run.data$SE_5pl[runDataIndex] = se;
                }

                # convert Inf and -Inf to Java string representation for DB persistance
                run.data$SE_5pl[run.data$SE_5pl == "Inf"] = "Infinity";
                run.data$SE_5pl[run.data$SE_5pl == "-Inf"] = "-Infinity";
            }

            # call the rumi function to calculate new estimated log concentrations using 4PL for the unknowns
            mypdf(file=paste(stndVal, "4PL", sep="_"), mfrow=c(2,2));
            fits = rumi(standard.dat, fit.4pl=TRUE, force.fit=TRUE, log.transform=curveFitLogTransform, plot.se.profile=curveFitLogTransform, verbose=TRUE);
            fits$"est.conc" = 2.71828183 ^ fits$"est.log.conc";
            dev.off();

            # put the calculated values back into the run.data dataframe by matching on analyte, description, dilution, and standard
            if (nrow(fits) > 0)
            {
                for (index in 1:nrow(fits))
                {
                    a = fits$analyte[index];
                    dil = fits$dilution[index];
                    desc = fits$description[index];
                    exp = fits$expected_conc[index];

                    elc = fits$"est.log.conc"[index];
                    ec = fits$"est.conc"[index];
                    se = fits$"se"[index];

                    if (!is.na(exp)) {
                        runDataIndex = run.data$name == a & run.data$expConc == exp & run.data$description == desc & run.data$Standard == stndVal
                    } else {
                        runDataIndex = run.data$name == a & run.data$dilution == dil & run.data$description == desc & run.data$Standard == stndVal
                    }
                    run.data$EstLogConc_4pl[runDataIndex] = elc;
                    run.data$EstConc_4pl[runDataIndex] = ec;
                    run.data$SE_4pl[runDataIndex] = se;
                }

                # convert Inf and -Inf to Java string representation for DB persistance
                run.data$SE_4pl[run.data$SE_4pl == "Inf"] = "Infinity";
                run.data$SE_4pl[run.data$SE_4pl == "-Inf"] = "-Infinity";
            }
        }
    }
}

################################## STEP 5: Positivity Calculation ################################

run.data$Positivity = NA;

# get the run property that are used for the positivity calculation
calc.positivity = getRunPropertyValue(run.props, "CalculatePositivity");
base.visit = getRunPropertyValue(run.props, "BaseVisit");
fold.change = getRunPropertyValue(run.props, "PositivityFoldChange");

# if calc positivity is true, continue
if (!is.na(calc.positivity) & calc.positivity == "1")
{
    analytePtids = subset(run.data, select=c("name", "participantID")); # note: analyte variable column name is "name"
    analytePtids = unique(analytePtids[!is.na(run.data$participantID),]);
    if (nrow(analytePtids) > 0)
    {
        for (index in 1:nrow(analytePtids))
        {
            # default MFI threshold is set by the server, but that can be changed manually on upload per analyte
            threshold = NA;
            if (!is.null(analyte.data$PositivityThreshold))
            {
                if (!is.na(analyte.data$PositivityThreshold[analyte.data$Name == analytePtids$name[index]]))
                {
                    threshold = analyte.data$PositivityThreshold[analyte.data$Name == analytePtids$name[index]];
                }
            }

            # calculate the positivity by comparing all non-baseline visits with the baseline visit value times the fold change specified,
            # for any participants that do not have baseline data, just compare against the threshold
            if (!is.na(threshold))
            {
                fi.dat = subset(run.data, name == analytePtids$name[index] & participantID == analytePtids$participantID[index] & !is.na(visitID), select=c("fiBackground", "fiBackgroundBlank"));
                if (nrow(fi.dat) > 0)
                {
                    visits.dat = subset(run.data, name == analytePtids$name[index] & participantID == analytePtids$participantID[index] & !is.na(visitID), select=c("name", "participantID", "visitID"));
                    visits.fi.agg = aggregate(fi.dat, by = list(analyte=visits.dat$name, ptid=visits.dat$participantID, visit=visits.dat$visitID), FUN = mean);
                    if (!is.na(base.visit) & any(compareNumbersForEquality(visits.fi.agg$visit, base.visit, 1e-10)))
                    {
                        # if there is a baseline visit supplied, make sure the fold change is not null as well
                        if (is.na(fold.change))
                        {
                            stop("No value provided for 'Positivity Fold Change'.");
                        }

                        baseVisitFiBkgd = fiConversion(visits.fi.agg$fiBackground[compareNumbersForEquality(visits.fi.agg$visit, base.visit, 1e-10)]);
                        baseVisitFiBkgdBlank = fiConversion(visits.fi.agg$fiBackgroundBlank[compareNumbersForEquality(visits.fi.agg$visit, base.visit, 1e-10)]);
                        if (!is.na(baseVisitFiBkgd) & !is.na(baseVisitFiBkgdBlank))
                        {
                            for (v in 1:nrow(visits.fi.agg))
                            {
                                # for each non-baseline visit, verify that the FI-Bkgd and FI-Bkgd-Blank values are above the specified threshold for that analyte
                                visit = visits.fi.agg$visit[v];
                                if (!compareNumbersForEquality(visit, base.visit, 1e-10))
                                {
                                    # if the FI-Bkgd and FI-Bkgd-Blank values are greater than the baseline visit value * fold change, consider them positive
                                    runDataIndex = run.data$name == visits.fi.agg$analyte[v] & run.data$participantID == visits.fi.agg$ptid[v] & run.data$visitID == visits.fi.agg$visit[v];
                                    if (!is.na(visits.fi.agg$fiBackground[v]) & !is.na(visits.fi.agg$fiBackgroundBlank[v]))
                                    {
                                        if ((visits.fi.agg$fiBackground[v] > threshold) & (visits.fi.agg$fiBackground[v] > (baseVisitFiBkgd * as.numeric(fold.change))) &
                                            (visits.fi.agg$fiBackgroundBlank[v] > threshold) & (visits.fi.agg$fiBackgroundBlank[v] > (baseVisitFiBkgdBlank * as.numeric(fold.change))))
                                        {
                                            run.data$Positivity[runDataIndex] = "positive"
                                        } else
                                        {
                                            run.data$Positivity[runDataIndex] = "negative"
                                        }
                                    }
                                }
                            }
                        }
                    }
                    else
                    {
                        for (v in 1:nrow(visits.fi.agg))
                        {
                            # since there is no baseline data for this participant, compare each visit FI-Bkgd and FI-Bkgd-Blank values against the threshold
                            runDataIndex = run.data$name == visits.fi.agg$analyte[v] & run.data$participantID == visits.fi.agg$ptid[v] & run.data$visitID == visits.fi.agg$visit[v];
                            if (!is.na(visits.fi.agg$fiBackground[v]) & !is.na(visits.fi.agg$fiBackgroundBlank[v]))
                            {
                                if (visits.fi.agg$fiBackground[v] > threshold & visits.fi.agg$fiBackgroundBlank[v] > threshold)
                                {
                                    run.data$Positivity[runDataIndex] = "positive"
                                } else
                                {
                                    run.data$Positivity[runDataIndex] = "negative"
                                }
                            }
                        }
                    }
                }
            }
        }
    }
}

#####################  STEP 6: WRITE THE RESULTS TO THE OUTPUT FILE LOCATION #####################

# write the new set of run data out to an output file
write.table(run.data, file=run.output.file, sep="\t", na="", row.names=FALSE, quote=FALSE);

# print the ending time for the transform script
writeLines(paste("\nProcessing end time:",Sys.time(),sep=" "));
