# Supplementary material for: Quality control, analysis and secure sharing of Luminex® immunoassay data using the open source LabKey Server platform
Source: BMC Bioinformatics. 2013 Apr 30;14:145. doi: 10.1186/1471-2105-14-145 (PMC3671158; doi:10.1186/1471-2105-14-145)
Supplement: Additional file 1 — Zip archive containing the transform script, Ruminex package, assay design archive, and supporting files. This .zip archive can be unzipped to obtain the following files: • LabKey transform script for Luminex: labkey_luminex_transform_script.R. • Utility script used by the transform script: youtil.R. • Ruminex R package, v0.0.9: Ruminex_0.0.9.zip. • Luminex assay design archive tailored for the transform script: Luminex Assay 200.xar. • LabKey Server list archive useful for populating fields in the assay design: Luminex_ListArchive.lists.zip. These files have been tested against LabKey Server v12.3, released in December 2012. For future releases of LabKey Server, we recommend obtaining updated versions of these files. The most current versions are provided as part of the advanced tutorial for Luminex [55]. LabKey Server tutorials and documentation available at http://www.labkey.org are updated regularly to match the currently released version of LabKey Server. [file 1471-2105-14-145-S1.zip › AdditionalFile1/youtil.R]

##
# Copyright (c) 2011 Fred Hutchinson Cancer Research Center
#
# Licensed under the Apache License, Version 2.0 (the "License");
# you may not use this file except in compliance with the License.
# You may obtain a copy of the License at
#
#     http://www.apache.org/licenses/LICENSE-2.0
#
# Unless required by applicable law or agreed to in writing, software
# distributed under the License is distributed on an "AS IS" BASIS,
# WITHOUT WARRANTIES OR CONDITIONS OF ANY KIND, either express or implied.
# See the License for the specific language governing permissions and
# limitations under the License.
##

# source ("http://youtil.googlecode.com/files/youtil.R")

# author: Youyi Fong, mostly, if not specified otherwise
#   some are modified base functions, usually with names such as mypostscript
#   some are short convenience functions, naming convention is a mix of the R convention, first.last, and the Java convention, firstLast
#   some are useful functions copied from others
# no warranty whatsoever
# bug reports, comments, suggestions: yfong@u.washington.edu 

# most useful functions:
#   mypostscript
#   mytex
#   %+% # this operator add up two strings, e.g. "a" %+% "b"
#   getFormattedSummary

# most most dangerous functions (commented out):
#   "[" is redefined so that the default behavior for drop is FALSE

# all functions are grouped into the following categories 
#   string functions
#   matrix functions
#   regression functions
#   misc functions


library (xtable) # writen by David Dahl, needed for making latex tables

#########################################################
### string functions
#########################################################

# paste two strings together
# e.g. "a" %+% "b"
"%+%" <- function (a, b) {
    if (is.numeric(a) & is.numeric(b)) out=sum(a,b)
    else out=paste(a,b,sep="")
    out
}


# many code in the packages expect the default behavior, thus it is dangerous to do this
#"[" <- function (x, ...) {
#    base::"["(x, ...,drop=F)
#}

firstIndex =function (s1, s2) {
    k=nchar (s2)
    ret=-1;
    for (i in 1:(nchar(s1)-k+1) ) {
        if (substr(s1, i, i+k-1)==s2) {
            ret=i;
            break;
        }
    }
    ret
}

lastIndex =function (s1, s2) {
    k=nchar (s2)
    ret=-1;
    for (i in 1:(nchar(s1)-k+1) ) {
        if (substr(s1, i, i+k-1)==s2) {
            ret=i;
        }
    }
    ret
}

# return TRUE if s1 starts with s2? 
startsWith=function(s1, s2){
    sapply (s1, function (s) {
        if ( substring (s, 1, nchar(s2)) == s2 ) {
            return (T);
        } else {
            return (F);
        }
    })
}

# return TRUE if s1 contains s2
contain =function (s1, s2) {
    k=nchar (s2)
    matched=FALSE
    for (i in 1:(nchar(s1)-k+1) ) {
        if (substr(s1, i, i+k-1)==s2) {
            matched=TRUE
        }
    }
    matched
}

####################################################
# Matrix functions
####################################################

# serial covariance matrix
AR1 = function (p, w) {
    m = matrix(1, p, p)
    for (i in 1:p) {
        for (j in 1:p) {
            m [i,j]=w**abs(i-j)
        }
    }
    m
}

# exchangeable covariance matrix
EXCH = function (p, rho) {
    m = matrix(1, p, p)
    for (i in 1:p) {
        for (j in 1:p) {
            if (i!=j) m [i,j]=rho
        }
    }
    m
}

# matrix trace
tr=function (m) {
    s=0
    for (i in 1:length(m[1,])) {
        s=s+m[i,i]  
    }
    s
}

getUpperRight = function (matri, func=NULL) {
    n=nrow (matri)
    out= numeric ( (n-1)*n/2 )
    index=0
    for (i in 1:(n-1)) {
        for (j in (i+1):n) {
            index=index+1
            out[index]=matri[i,j]
        }
    }
    if (is.null(func)) {
        out
    } else {
        func(out)
    }
}


#repeat a matrix in a block diagonal fashion
rep.matrix.block = function (.matrix, times=2) {
    orig.dim = nrow (.matrix)     
    m = matrix (0, orig.dim * times, orig.dim * times)
    for (i in 1: times) {
        m[(1+(i-1)*orig.dim):(i*orig.dim), (1+(i-1)*orig.dim):(i*orig.dim)]=.matrix
    }
    m
}


#it does not work on data.frame
rep.matrix = function (.matrix, times=1, each=1, by.row=T) {
    if (by.row) {
        new.matrix=matrix(0, nrow(.matrix)*each*times, ncol(.matrix) )
        for (i in 1:nrow(.matrix)) {
            for (j in 1:each) {
                new.matrix[(i-1)*each + j,] = .matrix[i,]
            }
        }
        
        if(times>1) {
            for (i in 2:times) {
                new.matrix[ ((i-1)*nrow(.matrix)*each+1) : (i*nrow(.matrix)*each), ] = new.matrix[1:(nrow(.matrix)*each), ]
            }
        }

        new.matrix
    }
    else {
        t ( rep.matrix(t(.matrix), times, each, by.row=T) )
    }    
}

# rep.data.frame(chi[21,], 2)
rep.data.frame = function (.data.frame, times=1, by.row=T){
    out = .data.frame
    for (i in 1:times) {
        out = rbind (out, .data.frame)
    }
    out
}


##############################################################
# misc functions
##############################################################

#binomial coefficient
binom.coef=function(n,m) { prod((n-m+1):n)/prod(1:m) }

# change the default sep
cat=function (..., file = "", sep = "", fill = FALSE, labels = NULL, 
    append = FALSE) 
{
    if (is.character(file)) 
        if (file == "") 
            file <- stdout()
        else if (substring(file, 1, 1) == "|") {
            file <- pipe(substring(file, 2), "w")
            on.exit(close(file))
        }
        else {
            file <- file(file, ifelse(append, "a", "w"))
            on.exit(close(file))
        }
    .Internal(cat(list(...), file, sep, fill, labels, append))
}

myboxplot=function(formula,data,showNames=T, subset=NULL,... ){
    if (!is.null(subset)) 
        data = subset (data, subset)

    names = boxplot(formula, data=data)$names

    resp = as.character ( formula )[[2]]
    splittedforms = splitFormula( formula , "+")
    groupvars = list (length(splittedforms ))
    for (i in 1:length(splittedforms ) ) {
        name = as.character ( splittedforms [[i]] )[2]
        groupvars[[i]] = data [,name]
    }
    groupeddata = split (data, groupvars)
    summarydata = sapply ( groupeddata , function (y) { sd1=sd(y[resp]); m1=mean(y[resp]); c ( m1-2*sd1, m1-1*sd1, m1, m1+1*sd1, m1+2*sd1 ) } )
    
    ifelse(showNames,
      bxp( list(stats= summarydata, names= names ),  ...),
      bxp( list(stats= summarydata, names=rep("", length (groupeddata ) ) ), ...)
    )   

    names
}

sign.test = function (diff) {
    binom.test( sum( diff > 0 , na.rm=T) , sum( diff != 0 , na.rm=T), p = 0.5,
           alternative = c("two.sided", "less", "greater"),
           conf.level = 0.95)   
}

# if ret.mat is set to true, always return a matrix
# in the output, each row corresponds to one element of X, instead of each column
mysapply=function (X, FUN, ..., simplify = TRUE, USE.NAMES = TRUE, ret.mat=T) 
{
    if (is.null(names(X)) & is.numeric(X)) names(X)=X%+%""
    FUN <- match.fun(FUN)
    answer <- lapply(X, FUN, ...)
    if (USE.NAMES && is.character(X) && is.null(names(answer))) 
        names(answer) <- X
    if (simplify && length(answer) && length(common.len <- unique(unlist(lapply(answer, 
        length)))) == 1) {
         if (common.len >= 1) 
            if (common.len == 1 & !ret.mat) 
                unlist(answer, recursive = FALSE)
            else 
                t(array(unlist(answer, recursive = FALSE), dim = c(common.len, 
                    length(X)), dimnames = if (!(is.null(n1 <- names(answer[[1]])) & 
                    is.null(n2 <- names(answer)))) 
                    list(n1, n2)))
        else t(answer)
    }
    else t(answer)
}

# test mysapply
answer=lapply(1:3, function (i) if (i==2) rep(NA,2) else 1:3 )
answer=mysapply(1:3, function (i) if (i==2) rep(NA,2) else 1:3 )


# This function process all columns of x together instead of processing them one at a time
# FUN can return an array or a list. It does not have to return a scalar. This
#    saves from having to redo grouping for every col that has to be returned
#    also this eliminates the necessity to process a column of x at a time
myaggregate = function (x, by, FUN, new.col.name="aggregate.value", ...) 
{
    if (!is.data.frame(x)) 
        x <- as.data.frame(x)
    if (!is.list(by)) 
        stop(paste(sQuote("by"), "must be a list"))
    if (is.null(names(by))) 
        names(by) <- paste("Group", seq(along = by), sep = ".")
    else {
        nam <- names(by)
        ind <- which(nchar(nam) == 0)
        names(by)[ind] <- paste("Group", ind, sep = ".")
    }

    #original
    #y <- lapply(x, tapply, by, FUN, ..., simplify = FALSE)
    #modified
    z=tapply2(x, by, FUN, ...)
    
    #original
    #if (any(sapply(unlist(y, recursive = FALSE), length) > 1)) 
    #    stop(paste(sQuote("FUN"), "must always return a scalar"))
    #z <- y[[1]]
    
    d <- dim(z)
    w <- NULL
    for (i in seq(along = d)) {
        j <- rep.int(rep.int(seq(1:d[i]), prod(d[seq(length = i - 
            1)]) * rep.int(1, d[i])), prod(d[seq(from = i + 1, 
            length = length(d) - i)]))
        w <- cbind(w, dimnames(z)[[i]][j])
    }
    w <- w[which(!unlist(lapply(z, is.null))), , drop = FALSE]
    #original
    #y <- data.frame(w, lapply(y, unlist, use.names = FALSE))
    #modified
    y <- data.frame(w, matrix(unlist(z), nrow=nrow(w), byrow=T))
    #original
    #names(y) <- c(names(by), names(x))
    #modified
    names(y) <- c(names(by), new.col.name)
    y
}

# This function can handle X being matrix instead of just a vector
mytapply = function (X, INDEX, FUN = NULL, ..., simplify = TRUE) 
{
    FUN <- if (!is.null(FUN)) 
        match.fun(FUN)
    if (!is.list(INDEX)) 
        INDEX <- list(INDEX)
    nI <- length(INDEX)
    namelist <- vector("list", nI)
    names(namelist) <- names(INDEX)
    extent <- integer(nI)
    
    #original
    #nx <- length(X)
    #modified
    nx = ifelse(!(is.data.frame(X) | is.matrix(X)), length(X), length(X[,1]) )
    
    one <- as.integer(1)   
    group <- rep.int(one, nx)
    ngroup <- one
    for (i in seq(INDEX)) {
        index <- as.factor(INDEX[[i]])
        if (length(index) != nx) 
            stop("arguments must have same length")
        namelist[[i]] <- levels(index)
        extent[i] <- nlevels(index)
        group <- group + ngroup * (as.integer(index) - one)
        ngroup <- ngroup * nlevels(index)
    }
    if (is.null(FUN)) 
        return(group)
    ans <- lapply(split(X, group), FUN, ...)
    index <- as.numeric(names(ans))
    if (simplify && all(unlist(lapply(ans, length)) == 1)) {
        ansmat <- array(dim = extent, dimnames = namelist)
        ans <- unlist(ans, recursive = FALSE)
    }
    else {
        ansmat <- array(vector("list", prod(extent)), dim = extent, 
            dimnames = namelist)
    }
    names(ans) <- NULL
    ansmat[index] <- ans
    ansmat
}

expit=function (x) {exp(x)/(1+exp(x))}
logit=function (x) {log(x/(1-x))}

q=function (save = "no", status = 0, runLast = TRUE) .Internal(quit(save, status, runLast))

# set the classes for columns of a dataframe
SetColType = function (df, colClasses) {
    colNum = length(names(df))
    for (i in 1:colNum) {
        if(colClasses[i]=="factor") 
            df[,i]=as.factor(df[,i])
        if(colClasses[i]=="Date") 
            df[,i]=as.date(as.character(df[,i]))
        if(colClasses[i]=="integer") 
            df[,i]=as.integer(df[,i])
        if(colClasses[i]=="numeric") 
            df[,i]=as.numeric(df[,i])
        if(colClasses[i]=="character") 
            df[,i]=as.character(df[,i])
        if(colClasses[i]=="logical") 
            df[,i]=as.logical(df[,i])
    }
    df
}

quick.t.test = function (x, y, var.equal=F) {
    mean.x = mean(x)
    mean.y = mean(y)
    m=length(x)
    n = length(y)
    if (var.equal) {
        (mean.x-mean.y)/sqrt( ( sum((x-mean.x)**2) + sum((y-mean.y)**2) ) * (1/m + 1/n) /(m+n-2) )
    }    else {
        (mean.x-mean.y)/sqrt( sum((x-mean.x)**2)/(m-1)/m + sum((y-mean.y)**2)/(n-1)/n )         
    }
}

vector.t.test = function (mean.x, mean.y, var.x, var.y, n) {
    new.var = (var.x + var.y) /n
    t.stat = abs(mean.x-mean.y)/sqrt(new.var)
    names(t.stat)=NULL
    t.stat
}

tukey.mtest = function (mu, ms, n) {
    #mu = c(45, 58, 46, 45, 56 )
    #ms = 5
    #n=3
    m=length(mu)
    cutoff = qtukey(p=.01, nmeans=m, df=(n-1)*(m-1), nranges = 1, lower.tail = F, log.p = FALSE)/sqrt(2)
    
    t=matrix(0, m,m)
    for (i in 1:m) {
        for (j in i:m) {
            t[i,j] =  ( (mu[i]-mu[j])/ sqrt( 2/n * ms ) )
        }
    }
    
    cat ("The t statistics for Tukey method are calculated below:\n")
    print (signif(t,3))
    cat ("\n")
    
    cat ("By comparing the t values with ", signif (cutoff,3), ", Tukey method declares that the following pairs are significantly different: ")
    for (i in 1:m) {
        for (j in i:m) {
            if (abs(t[i,j]) > cutoff) {
                if (t[i,j]>0) cat (i, "&", j)
                else cat (j, "&", i)
                if (i==m & j==n) cat (". ")    
                else cat (", ")   
            }
        }
    }
    cat ("In other words, the following pairs are not significantly different: ")
    for (i in 1:m) {
        for (j in i:m) {
            if (abs(t[i,j]) <= cutoff & i!=j) {
                cat (i, "&", j)
                if (i==m & j==n) cat (". ")    
                else cat (", ")   
            }
        }
    }
    cat("\n")

}

as.binary <- function(n, base=2 , r=FALSE)
{
   out <- NULL
   while(n > 0) {
     if(r) {
       out <- c(out , n%%base)
     } else {
       out <- c(n%%base , out)
     }   
     n <- n %/% base
   }
   return(out)
}


############################################################
# output functions
############################################################

# print a matrix/table or a list of them to a latex file as xtable
# note file.name can not have space in it
# e.g. mytex(matrix(0,2,2));
# e.g. mytex(matrix(0,2,2), digits=4);
# e.g. mytex(list(matrix(0,2,2), c(1,1))); 
mytex=function(dat=NULL, file.name="temp.tex", digits=NULL, display=NULL, align="r", append=F, preamble="", keep.row.names=TRUE, ...) {
    if(exists("tablePath") && file.exists(tablePath)) {
        file.name=tablePath%+%"/"%+%file.name%+%".tex"
    } else {
        file.name=file.name%+%".tex"
    }
    
    if(is.data.frame(dat)) dat=list(dat)
    if (!is.list(dat)) dat=list(dat)
    if (!append) {
        cat ("\\documentclass{article}\n", file=file.name, append=F)
        cat (preamble, file=file.name, append=T)
        cat("\n\\begin{document}\n", file=file.name, append=T)
    } else {
        fil1 = file(file.name, "r")
        # copy content to a new file until hit \end{document}, assuming that is the last line
        n=as.numeric(strsplit(system ("wc -l "%+%file.name, intern=T), " ")[[1]][1])
        tmp = readLines(fil1, n-1)
        close(fil1)
        cat (concatList(tmp, "\n"), file=file.name, append=F)
    }
    
    if (length(dat)>0) {
        for (i in 1:length(dat)) {
            dat1 = dat[[i]]        
            .ncol=ncol(dat1)
            if (is.null(.ncol)) {
                if (is.null(nrow(dat1))) .ncol=1
                else .ncol=nrow(dat1)
            }
            
            if (!is.matrix(dat1) & is.character(dat1)) {
                cat (dat1%+%"\n\n\n", file=file.name, append=T)
            } else {        
                if (is.vector(dat1)) dat1=as.matrix(dat1)
                
                cat (names(dat)[i]%+%"\n\n", file=file.name, append=T)
                if (!is.null(dat1)) {
                    if (!keep.row.names) rownames(dat1)=1:nrow(dat1) # there is no way to not print rownames by xtable, here we make it not so distracting
                    print(..., xtable(dat1, 
                        digits=(if(is.null(digits)) rep(3, .ncol+1) else digits), # cannot use ifelse here!!!
                        display=(if(is.null(display)) rep("f", .ncol+1) else display), # or here
                        align=rep(align,.ncol+1), ...), 
                            type = "latex", file = file.name, append = T, floating = F )
                }
                cat ("\n", file=file.name, append=T)
            }
        }
    }
    
    cat ("\n\\end{document}", file=file.name, append=T)
    print ("data saved to "%+%getwd()%+%"/"%+%file.name)
}

# write a table that contains mean and sd to temp.tex in the current working directory, getwd()
# models can be a list of models, or a single model
make.latex.coef.table = function (models, model.names=NULL, row.major=F, round.digits=NULL) {
# e.g.: models=list(gam1, gam2); round.digits= c(3,3,3,3,3); model.names=c("gam1", "gam2");  row.major=T   
    if (! ("list" %in% class (models) ) ) {models=list(models)}
    
    numParams = nrow (getFixedEf(models[[1]]))
    numModels = length (models)
    
    if (is.null (model.names)) {model.names=rep("",numModels)}
    if (is.null(round.digits)) round.digits=rep(3,numParams)    
    
    coef.table = mysapply (1:numModels, function (i.model) {
        temp = getFixedEf(models[[i.model]]) [,1:2,drop=FALSE]
        for (i.param in 1:numParams) {
            temp[i.param,] = round (temp[i.param,], round.digits[i.param])
        }
        temp2 = paste (format(temp[,1]), "(", format(temp[,2]), ")")
        names (temp2) = dimnames(temp)[[1]]
        temp2
    })
    dimnames (coef.table)[[1]] = model.names
    
    if (row.major) mytex ( coef.table, align="r" ) 
    else mytex (t(coef.table), align="r") 
}

# convert a factor to integer using its value, e.g. 1 to 1, 2 to 2
ftoi = function (f) {
    as.integer (as.character (f) )
}

#returns day of year from a date
day.of.year = function (date1) {
   temp = date.mdy (date1)
    date.new.year = as.date(paste("1/1/",as.character(temp$year)))
    date1-date.new.year + 1
}

between = function (x, a, b){
    x>=a & x<=b
}

# convert temp from f to c
f2c = function (f) {
    (f-32)*5/9
}

# like lag, move vector to the right/left by given number of steps
# x is a vector
shift.right = function (x, k=1) {
    c(rep(NA,k), x[1:(length(x)-k)])
}
shift.left = function (x, k=1) {
    c(x[(k+1):length(x)], rep(NA,k))
}

# return a subset of data that is 1 row every thin.factor rows
ThinRows = function (dat, thin.factor=10) {
    NumRows = nrow(dat)
    dat[1:(NumRows/thin.factor)*thin.factor,]
}
thin.rows=ThinRows

#mix two arrays in an interlacing way
mix = function (a, b) {
    if (length(a)!=length(b)) print ("Length of two arguments to mix function not equal.")
    out = rep (a, each=2)
    for (i in 1:length(a)) {
        out[2*i]=b[i]
    }
    out
}

# this is written before I know about matplot {graphics}
#note that the first column must be the time axis
#plot several series in one plot
#dat is a matrix, first column is x, second is y1, third is y2, ...
#it is hard to change color to blue and red
# e.g. plotSeries (cbind(1:10, 2:11, 3:12))
plotSeries = function(dat, main="", legend=NULL,ylim=NULL,col=NULL,lty=NULL,ylab=NULL,type="b"
    ,legend.cex=1,legend.x="topleft",legend.inset=0,legend.bty="n",pch=NULL,     ...) {
    if (is.null (ylim)) ylim=range(dat[,2:ncol(dat)], na.rm=T)
    if (is.null (col)) col=1:(ncol(dat)-1)
    if (is.null (lty)) lty=rep(1,(ncol(dat)-1))
    if (is.null (ylab)) ylab=""
    
    plot (dat[,1],rep(0,nrow(dat)),type="n",ylim=ylim, ylab=ylab, main=main, ...)
    for (i in 2:ncol(dat)) {
        lines (dat[,1], dat[,i], type=type, col=col[i-1], lty=lty[i-1], pch=pch, ...)
    }
    
    if (!is.null(legend)) 
        if (is.null(pch)) 
            legend(x=legend.x, col=col, legend=legend, lty=lty, cex=legend.cex,inset=legend.inset,bty=legend.bty)
        else 
            legend(x=legend.x, col=col, legend=legend, pch=pch, cex=legend.cex,inset=legend.inset,bty=legend.bty, pt.cex=2)
}


#generating rejective sample
rejective.sampling = function (N, n, pik) {
    s = sample(N, n, replace = T, prob = pik)
    while (length(unique(s)) != n) {
        s = sample(N, n, replace = T, prob = pik)
    } 
    s   
}

#mysystem can call any exe file
mysystem = function (cmd, ...) {
    system ( paste(Sys.getenv("COMSPEC")," /c ",cmd) , invisible =T, intern=F, ...)
}

getModeFromLocfit=function (fit) {
    tmp=preplot(fit)
    tmp$xev[[1]][rank (tmp$fit) == length(tmp$fit)]
}

endWith = function (s1, c1) {
    substr(s1, nchar(s1), nchar(s1) )==c1
}

getMfrow=function (len) {
    ret=NULL
    if (len==1) { 
        ret=c(1,1)
    } else if (len==2) { 
        ret=c(1,2)
    } else if (len==3) { 
        ret=c(1,3)
    } else if (len<=4) { 
        ret=c(2,2)
    } else if (len<=6) { 
        ret=c(2,3)
    } else if (len<=9) { 
        ret=c(3,3)
    } else if (len<=12) { 
        ret=c(3,4)
    } else if (len<=16) { 
        ret=c(4,4)
    } else if (len<=20) { 
        ret=c(4,5)
    } else if (len<=25) { 
        ret=c(5,5)
    }
    ret
}

concatList = function (lis, sep=""){
    out=lis[[1]]
    i=2
    while (i<=length(lis)){
        out=out%+%sep%+%lis[[i]]
        i=i+1
    }
    out
}

escapeUnderline=function (name) {
    gsub("_", "\\_", name)
}

#Usage eg: sendEmail("ying@gmail.com", "re: simulation", "body 1")
sendEmail=function (to, subject, body) {
    if (!unix())        
        system ("C:/1Youyisstuff/3Software/C++/SendEmail/Release/SendEmail.exe "
            %+% to %+%" \""
            %+% subject %+%"\" \""
            %+% body %+% "\"",
        wait=FALSE, show.output.on.console=FALSE, intern=TRUE)
    else {
        cmd="echo '"%+%body%+%"' | /usr/bin/mail -s '"%+%subject%+%"' " %+% to
        system (cmd)
    }
}

# default values for the control parameters have been tuned so that the eps figure is suitable for a latex file
# example: mypostscript(); plot(1:10); dev.off()
mypostscript.old=function (file="temp", mfrow=c(1,1), mfcol=NULL, width=NULL, height=NULL, my.oma=c(0,0,0,0),
    my.mar=c(3,3,2.5,1.5), type="eps", ...) {    
#    if(exists("figurePath") && file.exists(figurePath)) {
#        file=figurePath%+%"/"%+%file
#    } else {
#        file=file
#    }
    
    print(paste(getwd(),"/",file,sep=""))
    
    if (!is.null(mfcol)) {
        nrow=mfcol[1]; ncol=mfcol[2]        
    } else {
        nrow=mfrow[1]; ncol=mfrow[2]
    }
    
    if (nrow>4) warning ("nrow > 4 will not fit a page without making the figures hard to see")
    
    if(is.null(width))  {
        if (ncol>=3) width=6.5
        else if (ncol==2) width=5
        else width=4
    }
    if(is.null(height)) {
        if (ncol>=4) height=width/ncol*nrow * 1
        else height=width/ncol*nrow       
    }
    
    if (type=="pdf") pdf (paper="special", file=file%+%"."%+%type, width=width, height=height, ...)
    else postscript (paper="special", horizontal=F, file=file%+%"."%+%type, width=width, height=height, ...)
    
    if (!is.null(mfcol)) par(mfcol=mfcol)
    else par(mfrow=mfrow)    
    
    my.mgp=c(1.6,.5,0); 
    if (ncol>=4)      par (oma=my.oma, mar=my.mar, mgp=my.mgp, cex=.5, cex.main=1, cex.axis=1, cex.lab=1) 
    else if (ncol==3) par (oma=my.oma, mar=my.mar, mgp=my.mgp, cex=.75, cex.main=.75, cex.axis=.75, cex.lab=.85) 
    else if (ncol==2) par (oma=my.oma, mar=my.mar, mgp=my.mgp, cex=.75, cex.main=.75, cex.axis=.75, cex.lab=.85)
    else              par (oma=my.oma, mar=my.mar, mgp=my.mgp, cex=1, cex.main=.75, cex.axis=.75, cex.lab=.85)
}

# it is best to resize a figure in latex, because the proportions won't look right, if we change the wide and height
# is.prezo controls whether or not it is used for a presentation
mypostscript=function (file="temp", mfrow=c(1,1), mfcol=NULL, width=NULL, height=NULL, ext="eps", is.prezo=FALSE, oma=NULL, main.outer=FALSE, ...) {    
    
    print(paste(getwd(),"/",file,sep=""))
    
    if (!is.null(mfcol)) {
        nrow=mfcol[1]; ncol=mfcol[2]        
    } else {
        nrow=mfrow[1]; ncol=mfrow[2]
    }
    
    if (nrow>4) warning ("nrow > 4 will not fit a page without making the figures hard to see")
    
    # sca controls how much to scale down for use in a paper
    if(is.null(width) | is.null(height))  {
        if (nrow==1 & ncol==1) {width=6.7; height=6.7
        } else if (nrow==1 & ncol==2) {width=9.7; height=5.2
        } else if (nrow==1 & ncol==3) {width=9.7; height=3.4
        } else if (nrow==2 & ncol==3) {width=9.7; height=6.7
        } else if (nrow==3 & ncol==4) {width=9.7; height=8
        } else if (nrow==4 & ncol==5) {width=9.7; height=8.3
        } else if (nrow==2 & ncol==2) {width=8; height=8.5
        } else if (nrow==3 & ncol==3) {width=9.7; height=10.3
        } else if (nrow==4 & ncol==4) {width=9.7; height=10.3
        } else if (nrow==5 & ncol==5) {width=9.7; height=10.3
        } else if (nrow==2 & ncol==1) {width=6.7; height=9.7
        } else if (nrow==3 & ncol==2) {width=6.7; height=10.3
        } else if (nrow==4 & ncol==3) {width=7; height=10.3
        } else stop ("nrow ncol not supported")
    }
    
    if (ext=="pdf") pdf (paper="special", file=file%+%"."%+%ext, width=width, height=height, ...)
    else postscript (paper="special", horizontal=F, file=file%+%"."%+%ext, width=width, height=height, ...)
    
    if (!is.null(mfcol)) par(mfcol=mfcol)
    else par(mfrow=mfrow)    
    
    if (!is.null(oma)) par(oma=oma)
    if (main.outer) {
        tmp=par()$oma
        tmp[3]=tmp[3]+1
        par(oma=tmp)
    }
    
}
mypdf=function (...) {mypostscript(ext="pdf",...)}
##test
#mypdf(mfrow=c(1,1),file="test1x1");plot(1:10,main="LUMX",xlab="t",ylab="y");dev.off()
#mypdf(mfrow=c(1,2),file="test1x2");plot(1:10,main="LUMX",xlab="t",ylab="y");plot(1:10);dev.off()
#mypdf(mfrow=c(2,2),file="test2x2");plot(1:10,main="LUMX",xlab="t",ylab="y");plot(1:10);plot(1:10);plot(1:10);plot(1:10);dev.off()
#mypdf(mfrow=c(1,3),file="test1x3");plot(1:10,main="LUMX",xlab="t",ylab="y");plot(1:10);plot(1:10);dev.off()
#mypdf(mfrow=c(2,3),file="test2x3");plot(1:10,main="LUMX",xlab="t",ylab="y");plot(1:10);plot(1:10);plot(1:10);plot(1:10);plot(1:10);plot(1:10);dev.off()
#mypdf(mfrow=c(4,4),file="test4x4");plot(1:10,main="LUMX",xlab="t",ylab="y");plot(1:10);plot(1:10);plot(1:10);plot(1:10);plot(1:10);plot(1:10);plot(1:10);plot(1:10);plot(1:10);plot(1:10);plot(1:10);plot(1:10);plot(1:10);plot(1:10);plot(1:10,main="Luminex");dev.off()

normalize=function (a) {
    a/sum(a)
}

# returns binary representation of an integer
binary<-function(i) if (i) paste(bb(i %/% 2), i %% 2, sep="") else "" 

# returns binary representatin of an integer with leading 0, the length of string is n
binary2<-function(i, n) {
    a<-2^((n-1):0)
    b<-2*a
    sapply(i,function(x) paste(as.integer((x %% b)>=a),collapse=""))
} 

##-- Stirling numbers of the 2nd kind
##-- (Abramowitz/Stegun: 24,1,4 (p. 824-5 ; Table 24.4, p.835)

##> S^{(m)}_n = number of ways of partitioning a set of $n$ elements into $m$
##> non-empty subsets

Stirling2 <- function(n,m)
{
    ## Purpose:  Stirling Numbers of the 2-nd kind
    ##      S^{(m)}_n = number of ways of partitioning a set of
    ##                      $n$ elements into $m$ non-empty subsets
    ## Author: Martin Maechler, Date:  May 28 1992, 23:42
    ## ----------------------------------------------------------------
    ## Abramowitz/Stegun: 24,1,4 (p. 824-5 ; Table 24.4, p.835)
    ## Closed Form : p.824 "C."
    ## ----------------------------------------------------------------
    ## maechler@_stat.math.ethz.ch

    if (0 > m || m > n) stop("'m' must be in 0..n !")     
    k <- 0:m
    sig <- rep(c(1,-1)*(-1)^m, length= m+1)
    # 1 for m=0; -1 1 (m=1)     
    ## The following gives rounding errors for (25,5) :     
    ## r <- sum( sig * k^n /(gamma(k+1)*gamma(m+1-k)) )     
    ga <- gamma(k+1)
    round(sum( sig * k^n /(ga * rev(ga)))) 
}

myprint <- function(object, ...) UseMethod("myprint") 

myprint.default = function (..., local.verbose=T, newline=T) {     
    object <- as.list(substitute(list(...)))[-1]
    x=list(...)
    for (i in 1:length(x)) {
        tmpname <- deparse(object[[i]])[1]
        #str(tmpname)
        #str(gsub("\\\\","\\",gsub("\"", "", tmpname)))
        #str(x[[i]])
        #if (gsub("\\\\","\\",gsub("\"", "", tmpname))!=x[[i]]) {
        if (contain(tmpname, "\"") | contain(tmpname, "\\")) {
            cat (x[[i]])
        } else {
            cat (tmpname %+% " = ")
            cat (x[[i]])
            cat ("; ")
        }
    }
    if (newline)  cat("\n")
}
#a="hello"; b="you"; myprint (a, b); myprint ("test"); myprint.default ("\t")


setSeedAsInR=function() {
# choose a rng so that results can be compared with that from C program
    RNGkind(kind = "Marsaglia-Multicarry", normal.kind = NULL)
    set.seed(1, kind = "Marsaglia-Multicarry")
    myprint(runif(1))
    myprint("the number above should be 0.006153224")
}

rmdirichlet=function(mAlpha, mixtureCoef) {
    p=runif(1)
    k = min(which (p<cumsum (mixtureCoef)))
    # above implementation is similar to this, but use rng differently: k = which(rmultinom(1, 1, mixtureCoef)==1)
    rdirichlet(1, mAlpha[k,])
}

# each row of mAlpha is a parameter of Dirichlet
dmdirichlet=function(x, mAlpha, mixtureCoef) {
    d=0;
    for (i in 1:nrow(mAlpha)) {
        d = d + mixtureCoef[i]*ddirichlet(x, mAlpha[i,]);
    }
    d
}

my.lbeta = function (x) {
    sum(lgamma(x)) - lgamma(sum(x))
}


lotto=function(max, min=1) {
    cat ("    ")
    cat (floor(runif(1, min, max+1)))
    cat("    : a random number from "%+%min%+%" to "%+%max)
    cat ("\n")
}

# copied from MCMCpack
ddirichlet=function (x, alpha)
{
    dirichlet1 <- function(x, alpha) {
        logD <- sum(lgamma(alpha)) - lgamma(sum(alpha))
        s <- sum((alpha - 1) * log(x))
        exp(sum(s) - logD)
    }
    if (!is.matrix(x))
        if (is.data.frame(x))
            x <- as.matrix(x)
        else x <- t(x)
    if (!is.matrix(alpha))
        alpha <- matrix(alpha, ncol = length(alpha), nrow = nrow(x),
            byrow = TRUE)
    if (any(dim(x) != dim(alpha)))
        stop("Mismatch between dimensions of x and alpha in ddirichlet().\n")
    pd <- vector(length = nrow(x))
    for (i in 1:nrow(x)) pd[i] <- dirichlet1(x[i, ], alpha[i,
        ])
    pd[apply(x, 1, function(z) any(z < 0 | z > 1))] <- 0
    pd[apply(x, 1, function(z) all.equal(sum(z), 1) != TRUE)] <- 0
    return(pd)
}

# the input is a list, typically the output from a sapply call that should be matrix, but have different length
fill.jagged.array=function(a) {
    # don't check is.matrix, because for some reason, it will return true
    max.len=max(sapply(a, length))
    mysapply(a, function (e) {
        c(e, rep(NA, max.len-length(e)))
    })    
}

# don't have to transpose x
mywrite=function(x, ...){
    if (is.list(x)) x=fill.jagged.array(x)
    if (is.null(ncol(x))) i=length(x)
    else i=ncol(x)
    write (t(x), ncol=i, ...)
}

empty.plot=function () {
    plot(1,1,type="n",xlab="",ylab="",xaxt="n", yaxt="n", bty="n")
}

logSumExp=function (logx){
    logMeanExp(logx, 1)
}
logSumExpFor2=function (logx, logy){
    c=max(logx, logy)
    dif=abs(logx-logy)
    if (dif>300) return (c)
    else {
        log(sum(exp(logx-c), exp(logy-c)))+c
    }
}
# log( exp(logx1)-exp(logx2) )
logDiffExp=function (logx1,logx2){
    c=logx1
    c+ log(1-exp(logx2-logx1))
}

logMeanExp=function (logx,B=NULL){
# mean function for small numbers
# logx is a vector of large negative values
# return log (sum(exp(logx))/B)
# calculate log of the mean of a vector which contains 0 and very small real numbers (logged)
# return log of the mean
    if (is.null(B)) B=length(logx)
    c=max(logx)
    log(sum(exp(logx-c))/B)+c
}
# logMeanExp(log(1:5), 5) # test, should return log(3)

logDiffExp=function (logx1, logx2){
# diff function for small numbers
# logx1 and logx2 are typically large negative values, logx1>logx2
# return log (exp(logx1)-exp(logx2))
    if (logx1<logx2) {cat("\nlWarning [logDiffExp]: first argument smaller than second, return NaN.\n\n"); return (NaN);}
    c=max(logx1, logx2)
    log (exp(logx1-c)-exp(logx2-c))+c
}
# logDiffExp(log(2), log(1)) # test, should return 0

# from combinat package
permn=function (x, fun = NULL, ...) 
{
    if (is.numeric(x) && length(x) == 1 && x > 0 && trunc(x) == 
        x) 
        x <- seq(x)
    n <- length(x)
    nofun <- is.null(fun)
    out <- vector("list", gamma(n + 1))
    p <- ip <- seqn <- 1:n
    d <- rep(-1, n)
    d[1] <- 0
    m <- n + 1
    p <- c(m, p, m)
    i <- 1
    use <- -c(1, n + 2)
    while (m != 1) {
        out[[i]] <- if (nofun) 
            x[p[use]]
        else fun(x[p[use]], ...)
        i <- i + 1
        m <- n
        chk <- (p[ip + d + 1] > seqn)
        m <- max(seqn[!chk])
        if (m < n) 
            d[(m + 1):n] <- -d[(m + 1):n]
        index1 <- ip[m] + 1
        index2 <- p[index1] <- p[index1 + d[m]]
        p[index1 + d[m]] <- m
        tmp <- ip[index2]
        ip[index2] <- ip[m]
        ip[m] <- tmp
    }
    out
}

last = function (x, n=1, ...) {
    if (is.character(x)) tail (readLines(x), n=n, ...) # read file
    else if (is.vector(x)) x[length(x)]
    else if (is.array(x)) x[length(x)]
    else if (is.list(x)) x[[length(x)]]
    else stop ("last(): x not supported")
}

# dat is all positive and we want density to have positive support as well
get.density.boundary.corrected=function(dat) {
    # first log transform dat to real line
    dat1=log(dat)
    tmp=density(dat1)
}


unix=function (){
    substr(Sys.getenv("R_HOME") , 1,1)=="/"
}


#############################################################################
# regression functions or functions written for 570, 571
#############################################################################

mycoef <- function(object, ...) UseMethod("mycoef") 

"mycoef.drc" <-
function(object, ...)
{
    if (!is.null(object$"coefficients"))
    {
        out=object$"coefficients"
        names(out)=substr(names(out), 1, 1)
        return(out)
    } else {
        retVec <- object$fit$par
        names(retVec) <- object$parNames[[2]]
        return(retVec)
    }
}


# return a matrix, first column coef, second column se, 
getFixedEf <- function(object, ...) UseMethod("getFixedEf") 

getFixedEf.MIresult=function(mir) {
    cbind(coef(mir), sqrt(diag(vcov(mir))))
}

getFixedEf.ltm=function (fit) {
    fit[-1,1:2]
}

#add CI to summary
mysummary <- function(object, ...) UseMethod("mysummary") 

#add prediction interval to summary
mypredict <- function(object, ...) UseMethod("mypredict") 

# returns sandwich estimator of variance matrix
# from Thomas Lumley
infjack.glm<-function(glm.obj,groups){
    umat<-estfun.glm(glm.obj)
    usum<-rowsum(umat,groups,reorder=F)
    modelv<-summary(glm.obj)$cov.unscaled
    modelv%*%(t(usum)%*%usum)%*%modelv
}

# from Thomas Lumley
jack.glm<-function(glm.obj,groups){
    umat<-jackvalues(glm.obj)
    usum<-rowsum(umat,groups,reorder=F)
    t(usum)%*%usum*(nrow(umat)-1)/nrow(umat)
}

# from Thomas Lumley
jackvalues<-function(glm.obj){
    db<-lm.influence(glm.obj)$coef
    t(t(db)-apply(db,2,mean))
}   

# from Thomas Lumley
estfun.glm<-function(glm.obj){
    if (is.matrix(glm.obj$x)) 
        xmat<-glm.obj$x
    else {
        mf<-model.frame(glm.obj)
        xmat<-model.matrix(terms(glm.obj),mf)       
    }
    residuals(glm.obj,"working")*glm.obj$weights*xmat
}

coef.geese = function  (geese1, ...) {
    tmp = summary(geese1)$mean[,1]
    names (tmp)=names (geese1$beta)
    tmp
}
vcov.geese = function  (geese1, ...) {
    tmp = geese1$vbeta
    dimnames (tmp)=list (names (geese1$beta), names (geese1$beta))
    tmp
}
residuals.geese = function (geese1, y, x) {
    y - x %*% geese1$beta   
}
predict.geese = function (geese1, x) {
    x %*% geese1$beta 
}

#get estimates, variances, sd from lmer fit
getFixedEf.mer = function (lmerfit) {
    Vcov <- lme4::vcov(lmerfit, useScale = FALSE) 
    betas <- lme4::fixef(lmerfit) 
    se <- sqrt(diag(Vcov)) 
    zval <- betas / se 
    pval <- 2 * pnorm(abs(zval), lower.tail = FALSE) 
    cbind("Estimate"=betas, se, zval, pval) 
}

#get estimates, variances, sd from lme fit
getFixedEf.lme = function (lme1) {
    betas <- lme1$coef$fixed
    se <- sqrt (diag (lme1$varFix))
    zval <- betas / se 
    pval <- 2 * pnorm(abs(zval), lower.tail = FALSE) 
    cbind(betas, se, zval, pval) 
}

getFixedEf.geese = function (geese1) {
    summary(geese1)$mean
}
    
getFixedEf.glm = function (glm1) {
    summary(glm1)$coef
}

getFixedEf.gam = function (gam1) {
    temp = summary(gam1)
    cbind (temp$p.coef, temp$se[1:length(temp$p.coef)])
}

getFixedEf.lm = function (lm1) {
    summary(lm1)$coef
}

getFixedEf.gee = function (gee1) {
    summary(gee1)$coef
}

getFixedEf.inla = function (inlafit) {
    tmp = summary(inlafit)$fixed
    n=nrow(tmp)
    tmp.name = row.names(tmp)[n]
    # move intercept to the top
    if (tmp.name=="intercept") {
        tmp = rbind (tmp[n,],tmp)[1:n,,drop=F]
        dimnames (tmp)[[1]][1] = tmp.name
    }
    # rename first column
    dimnames (tmp)[[2]][1] = "Estimate"
    tmp
}

getFixedEf.coxph=function (fit){
    sum.fit<-summary(fit)
    sum.fit$coef[,c(1,3)]
#    round(sqrt(diag(attr(fit$var,"phases")$phase1)),3)
#    round(sqrt(diag(attr(fit$var,"phases")$phase2)),3)    
}

# used to get mean and sd from a jags or winbugs sample 
# each column of samples is a variable
getFixedEf.matrix=function (samples) {
    t(apply(samples, 2, function (x) c("Estimate"=mean(x), "sd"=sd(x))))
}

# add CI
getFixedEf2 = function (object, ...) {
    temp=getFixedEf (object, ...)
    temp = cbind(temp, "lower bound"=temp[,1]-1.96*temp[,2])
    temp = cbind(temp, "upper bound"=temp[,1]+1.96*temp[,2])
    temp
}

mysummary.lm = function (object, correlation = FALSE, symbolic.cor = FALSE, ...) 
{
    z <- object
    p <- z$rank
    if (p == 0) {
        r <- z$residuals
        n <- length(r)
        w <- z$weights
        if (is.null(w)) {
            rss <- sum(r^2)
        }
        else {
            rss <- sum(w * r^2)
            r <- sqrt(w) * r
        }
        resvar <- rss/(n - p)
        ans <- z[c("call", "terms")]
        class(ans) <- "summary.lm"
        ans$aliased <- is.na(coef(object))
        ans$residuals <- r
        ans$df <- c(0, n, length(ans$aliased))
        ans$coefficients <- matrix(NA, 0, 6)
        dimnames(ans$coefficients) <- list(NULL, c("Estimate", 
            "Std. Error", "lower CI", "higher CI", "t value", "Pr(>|t|)"))
        ans$sigma <- sqrt(resvar)
        ans$r.squared <- ans$adj.r.squared <- 0
        return(ans)
    }
    Qr <- object$qr
    if (is.null(z$terms) || is.null(Qr)) 
        stop("invalid 'lm' object:  no terms nor qr component")
    n <- NROW(Qr$qr)
    rdf <- n - p
    if (rdf != z$df.residual) 
        warning("inconsistent residual degrees of freedom. -- please report!")
    p1 <- 1:p
    r <- z$residuals
    f <- z$fitted
    w <- z$weights
    if (is.null(w)) {
        mss <- if (attr(z$terms, "intercept")) 
            sum((f - mean(f))^2)
        else sum(f^2)
        rss <- sum(r^2)
    }
    else {
        mss <- if (attr(z$terms, "intercept")) {
            m <- sum(w * f/sum(w))
            sum(w * (f - m)^2)
        }
        else sum(w * f^2)
        rss <- sum(w * r^2)
        r <- sqrt(w) * r
    }
    resvar <- rss/rdf
    R <- chol2inv(Qr$qr[p1, p1, drop = FALSE])
    se <- sqrt(diag(R) * resvar)
    est <- z$coefficients[Qr$pivot[p1]]
    #youyi
    ci.l = est - qt(.975, rdf, lower.tail=T)*se
    ci.r = est + qt(.975, rdf, lower.tail=T)*se
    tval <- est/se
    ans <- z[c("call", "terms")]
    ans$residuals <- r
    ans$coefficients <- cbind(est, se, tval, 2 * pt(abs(tval), 
        rdf, lower.tail = FALSE), ci.l, ci.r)
    dimnames(ans$coefficients) <- list(names(z$coefficients)[Qr$pivot[p1]], 
        c("Estimate", "Std. Error", "t value", "Pr(>|t|)", "CI left", "CI right"))
    ans$aliased <- is.na(coef(object))
    ans$sigma <- sqrt(resvar)
    ans$df <- c(p, rdf, NCOL(Qr$qr))
    if (p != attr(z$terms, "intercept")) {
        df.int <- if (attr(z$terms, "intercept")) 
            1
        else 0
        ans$r.squared <- mss/(mss + rss)
        ans$adj.r.squared <- 1 - (1 - ans$r.squared) * ((n - 
            df.int)/rdf)
        ans$fstatistic <- c(value = (mss/(p - df.int))/resvar, 
            numdf = p - df.int, dendf = rdf)
    }
    else ans$r.squared <- ans$adj.r.squared <- 0
    ans$cov.unscaled <- R
    dimnames(ans$cov.unscaled) <- dimnames(ans$coefficients)[c(1, 
        1)]
    if (correlation) {
        ans$correlation <- (R * resvar)/outer(se, se)
        dimnames(ans$correlation) <- dimnames(ans$cov.unscaled)
        ans$symbolic.cor <- symbolic.cor
    }
    class(ans) <- "summary.lm"
    ans
}

mysummary.ols=function (x, digits = 4, long = FALSE, ...) 
{
    oldopt <- options(digits = digits)
    on.exit(options(oldopt))
    cat("\n")
    cat("Linear Regression Model\n\n")
    dput(x$call)
    cat("\n")
    if (!is.null(z <- x$na.action)) 
        naprint(z)
    stats <- x$stats
    if (lst <- length(stats)) {
        if (.R.) {
            cstats <- character(lst)
            names(cstats) <- names(stats)
            for (i in 1:lst) cstats[i] <- format(stats[i])
            print(cstats, quote = FALSE)
        }
        else print(x$stats)
        cat("\n")
    }
    pen <- length(x$penalty.matrix) > 0
    resid <- x$residuals
    n <- length(resid)
    p <- length(x$coef) - (names(x$coef)[1] == "Intercept")
    if (length(x$stats) == 0) 
        cat("n=", n, "   p=", p, "\n\n", sep = "")
    ndf <- x$stats["d.f."]
    df <- c(ndf, n - ndf - 1, ndf)
    r2 <- x$stats["R2"]
    sigma <- x$stats["Sigma"]
    rdf <- df[2]
    if (rdf > 5) {
        cat("Residuals:\n")
        if (length(dim(resid)) == 2) {
            rq <- apply(t(resid), 1, quantile)
            dimnames(rq) <- list(c("Min", "1Q", "Median", "3Q", 
                "Max"), dimnames(resid)[[2]])
        }
        else {
            rq <- quantile(resid)
            names(rq) <- c("Min", "1Q", "Median", "3Q", "Max")
        }
        print(rq, digits = digits, ...)
    }
    else if (rdf > 0) {
        cat("Residuals:\n")
        print(resid, digits = digits, ...)
    }
    if (nsingular <- df[3] - df[1]) 
        cat("\nCoefficients: (", nsingular, " not defined because of singularities)\n", 
            sep = "")
    else cat("\nCoefficients:\n")
    se <- sqrt(diag(x$var))
    z <- x$coefficients/se
    P <- 2 * (1 - pt(abs(z), rdf))
    ci.l = x$coefficients - qt(.975, rdf, lower.tail=T)*se
    ci.r = x$coefficients + qt(.975, rdf, lower.tail=T)*se
    co <- cbind(x$coefficients, se, z, P, ci.l, ci.r)
    dimnames(co) <- list(names(x$coefficients), c("Value", "Std. Error", 
        "t", "Pr(>|t|)", "CI left", "CI right"))
    print(co)
    if (pen) 
        cat("\n")
    else cat("\nResidual standard error:", format(signif(sigma, 
        digits)), "on", rdf, "degrees of freedom\n")
    rsqa <- 1 - (1 - r2) * (n - 1)/rdf
    if (length(x$stats) == 0) 
        cat("Multiple R-Squared:", format(signif(r2, digits)), 
            " ")
    cat("Adjusted R-Squared:", format(signif(rsqa, digits)), 
        "\n")
    if (!pen) {
        if (long && p > 0) {
            correl <- diag(1/se) %*% x$var %*% diag(1/se)
            dimnames(correl) <- dimnames(x$var)
            cat("\nCorrelation of Coefficients:\n")
            ll <- lower.tri(correl)
            correl[ll] <- format(round(correl[ll], digits), ...)
            correl[!ll] <- ""
            print(correl[-1, -(p + 1), drop = FALSE], quote = FALSE, 
                digits = digits, ...)
        }
    }
    cat("\n")
    invisible()
}

summary.ols = function (ols1) {
    print(ols1)
}

mysummary.glm = function (object, dispersion = NULL, correlation = FALSE, symbolic.cor = FALSE, ...) 
{
    est.disp <- FALSE
    df.r <- object$df.residual
    if (is.null(dispersion)) 
        dispersion <- if (any(object$family$family == c("poisson", 
            "binomial"))) 
            1
        else if (df.r > 0) {
            est.disp <- TRUE
            if (any(object$weights == 0)) 
                warning("observations with zero weight ", "not used for calculating dispersion")
            sum(object$weights * object$residuals^2)/df.r
        }
        else Inf
    p <- object$rank
    if (p > 0) {
        p1 <- 1:p
        Qr <- object$qr
        aliased <- is.na(coef(object))
        coef.p <- object$coefficients[Qr$pivot[p1]]
        covmat.unscaled <- chol2inv(Qr$qr[p1, p1, drop = FALSE])
        dimnames(covmat.unscaled) <- list(names(coef.p), names(coef.p))
        covmat <- dispersion * covmat.unscaled
        var.cf   <- diag(covmat)
        s.err <- sqrt(var.cf)
        tvalue <- coef.p/s.err
        
        #youyi
        ci.l = coef.p - qt(.975, df.r, lower.tail=T)*s.err
        ci.r = coef.p + qt(.975, df.r, lower.tail=T)*s.err
    
        dn <- c("Estimate", "Std. Error")
        if (!est.disp) {
            pvalue <- 2 * pnorm(-abs(tvalue))
            coef.table <- cbind(coef.p, s.err, tvalue, pvalue, ci.l, ci.r)
            dimnames(coef.table) <- list(names(coef.p), c(dn, 
                "z value", "Pr(>|z|)", "lower CI", "upper CI"))
        }
        else if (df.r > 0) {
            pvalue <- 2 * pt(-abs(tvalue), df.r)
            coef.table <- cbind(coef.p, s.err, tvalue, pvalue, ci.l, ci.r)
            dimnames(coef.table) <- list(names(coef.p), c(dn, 
                "t value", "Pr(>|t|)", "lower CI", "upper CI"))
        }
        else {
            coef.table <- cbind(coef.p, Inf)
            dimnames(coef.table) <- list(names(coef.p), dn)
        }
        df.f <- NCOL(Qr$qr)
    }
    else {
        coef.table <- matrix(, 0, 4)
        dimnames(coef.table) <- list(NULL, c("Estimate", "Std. Error", 
            "t value", "Pr(>|t|)"))
        covmat.unscaled <- covmat <- matrix(, 0, 0)
        aliased <- is.na(coef(object))
        df.f <- length(aliased)
    }
    ans <- c(object[c("call", "terms", "family", "deviance", 
        "aic", "contrasts", "df.residual", "null.deviance", "df.null", 
        "iter")], list(deviance.resid = residuals(object, type = "deviance"), 
        coefficients = coef.table, aliased = aliased, dispersion = dispersion, 
        df = c(object$rank, df.r, df.f), cov.unscaled = covmat.unscaled, 
        cov.scaled = covmat))
    if (correlation && p > 0) {
        dd <- sqrt(diag(covmat.unscaled))
        ans$correlation <- covmat.unscaled/outer(dd, dd)
        ans$symbolic.cor <- symbolic.cor
    }
    class(ans) <- "summary.glm"
    return(ans)
}

mypredict.glm = function (object, newdata = NULL, type = c("link", "response", 
    "terms"), se.fit = FALSE, dispersion = NULL, terms = NULL, 
    na.action = na.pass, ...) 
{
    type <- match.arg(type)
    na.act <- object$na.action
    object$na.action <- NULL
    if (!se.fit) {
        if (missing(newdata)) {
            pred <- switch(type, link = object$linear.predictors, 
                response = object$fitted, terms = predict.lm(object, 
                  se.fit = se.fit, scale = 1, type = "terms", 
                  terms = terms))
            if (!is.null(na.act)) 
                pred <- napredict(na.act, pred)
        }
        else {
            pred <- predict.lm(object, newdata, se.fit, scale = 1, 
                type = ifelse(type == "link", "response", type), 
                terms = terms, na.action = na.action)
            switch(type, response = {
                pred <- family(object)$linkinv(pred)
            }, link = , terms = )
        }
    }
    else {
        if (inherits(object, "survreg")) 
            dispersion <- 1
        if (is.null(dispersion) || dispersion == 0) 
            dispersion <- summary(object, dispersion = dispersion)$dispersion
        residual.scale <- as.vector(sqrt(dispersion))
        pred <- predict.lm(object, newdata, se.fit, scale = residual.scale, 
            type = ifelse(type == "link", "response", type), 
            terms = terms, na.action = na.action, interval="confidence")#youyi adds interval here
        fit <- pred$fit
        se.fit <- pred$se.fit
        switch(type, response = {
            se.fit <- se.fit * abs(family(object)$mu.eta(fit))
            fit <- family(object)$linkinv(fit)
        }, link = , terms = )
        if (missing(newdata) && !is.null(na.act)) {
            fit <- napredict(na.act, fit)
            se.fit <- napredict(na.act, se.fit)
        }
        pred <- list(fit = fit, se.fit = se.fit, residual.scale = residual.scale)
    }
    pred
}

mypredict.lm=function (object, newdata, se.fit = FALSE, scale = NULL, df = Inf, 
    interval = c("none", "confidence", "prediction"), level = 0.95, 
    type = c("response", "terms"), terms = NULL, na.action = na.pass, 
    ...) 
{
    tt <- terms(object)
    if (missing(newdata) || is.null(newdata)) {
        mm <- X <- model.matrix(object)
        mmDone <- TRUE
        offset <- object$offset
    }
    else {
        Terms <- delete.response(tt)
        m <- model.frame(Terms, newdata, na.action = na.action, 
            xlev = object$xlevels)
        if (!is.null(cl <- attr(Terms, "dataClasses"))) 
            .checkMFClasses(cl, m)
        X <- model.matrix(Terms, m, contrasts = object$contrasts)
        offset <- if (!is.null(off.num <- attr(tt, "offset"))) 
            eval(attr(tt, "variables")[[off.num + 1]], newdata)
        else if (!is.null(object$offset)) 
            eval(object$call$offset, newdata)
        mmDone <- FALSE
    }
    n <- length(object$residuals)
    p <- object$rank
    p1 <- seq(len = p)
    piv <- object$qr$pivot[p1]
    if (p < ncol(X) && !(missing(newdata) || is.null(newdata))) 
        warning("prediction from a rank-deficient fit may be misleading")
    beta <- object$coefficients
    predictor <- drop(X[, piv, drop = FALSE] %*% beta[piv])
    if (!is.null(offset)) 
        predictor <- predictor + offset
    interval <- match.arg(interval)
    type <- match.arg(type)
    if (se.fit || interval != "none") {
        res.var <- if (is.null(scale)) {
            r <- object$residuals
            w <- object$weights
            rss <- sum(if (is.null(w)) 
                r^2
            else r^2 * w)
            df <- n - p
            rss/df
        }
        else scale^2
        if (type != "terms") {
            if (p > 0) {
                XRinv <- if (missing(newdata) && is.null(w)) 
                  qr.Q(object$qr)[, p1, drop = FALSE]
                else X[, piv] %*% qr.solve(qr.R(object$qr)[p1, 
                  p1])
                ip <- drop(XRinv^2 %*% rep(res.var, p))
            }
            else ip <- rep(0, n)
        }
    }
    if (type == "terms") {
        if (!mmDone) {
            mm <- model.matrix(object)
            mmDone <- TRUE
        }
        aa <- attr(mm, "assign")
        ll <- attr(tt, "term.labels")
        if (attr(tt, "intercept") > 0) 
            ll <- c("(Intercept)", ll)
        aaa <- factor(aa, labels = ll)
        asgn <- split(order(aa), aaa)
        hasintercept <- attr(tt, "intercept") > 0
        if (hasintercept) {
            asgn$"(Intercept)" <- NULL
            if (!mmDone) {
                mm <- model.matrix(object)
                mmDone <- TRUE
            }
            avx <- colMeans(mm)
            termsconst <- sum(avx[piv] * beta[piv])
        }
        nterms <- length(asgn)
        if (nterms > 0) {
            predictor <- matrix(ncol = nterms, nrow = NROW(X))
            dimnames(predictor) <- list(rownames(X), names(asgn))
            if (se.fit || interval != "none") {
                ip <- matrix(ncol = nterms, nrow = NROW(X))
                dimnames(ip) <- list(rownames(X), names(asgn))
                Rinv <- qr.solve(qr.R(object$qr)[p1, p1])
            }
            if (hasintercept) 
                X <- sweep(X, 2, avx)
            unpiv <- rep.int(0, NCOL(X))
            unpiv[piv] <- p1
            for (i in seq(1, nterms, length = nterms)) {
                iipiv <- asgn[[i]]
                ii <- unpiv[iipiv]
                iipiv[ii == 0] <- 0
                predictor[, i] <- if (any(iipiv) > 0) 
                  X[, iipiv, drop = FALSE] %*% beta[iipiv]
                else 0
                if (se.fit || interval != "none") 
                  ip[, i] <- if (any(iipiv) > 0) 
                    as.matrix(X[, iipiv, drop = FALSE] %*% Rinv[ii, 
                      , drop = FALSE])^2 %*% rep.int(res.var, 
                      p)
                  else 0
            }
            if (!is.null(terms)) {
                predictor <- predictor[, terms, drop = FALSE]
                if (se.fit) 
                  ip <- ip[, terms, drop = FALSE]
            }
        }
        else {
            predictor <- ip <- matrix(0, n, 0)
        }
        attr(predictor, "constant") <- if (hasintercept) 
            termsconst
        else 0
    }
    if (interval != "none") {
        tfrac <- qt((1 - level)/2, df)
        hwid <- tfrac * switch(interval, confidence = sqrt(ip), 
            prediction = sqrt(ip + res.var))
        if (type != "terms") {
            predictor <- cbind(predictor, predictor + hwid %o% 
                c(1, -1))
            colnames(predictor) <- c("fit", "lwr", "upr")
        }
        else {
            lwr <- predictor + hwid
            upr <- predictor - hwid
        }
    }
    if (se.fit || interval != "none") 
        se <- sqrt(ip)
    if (missing(newdata) && !is.null(na.act <- object$na.action)) {
        predictor <- napredict(na.act, predictor)
        if (se.fit) 
            se <- napredict(na.act, se)
    }
    if (type == "terms" && interval != "none") {
        if (missing(newdata) && !is.null(na.act)) {
            lwr <- napredict(na.act, lwr)
            upr <- napredict(na.act, upr)
        }
        list(fit = predictor, se.fit = se, lwr = lwr, upr = upr, 
            df = df, residual.scale = sqrt(res.var))
    }
    else if (se.fit) 
        list(fit = predictor, se.fit = se, df = df, residual.scale = sqrt(res.var))
    else predictor
}

# predict.gam returns a list of fit and se.fit. This function transforms it to a matrix: 1st col is fit, 2nd col is LI, 3rd col is UI, 4th col is se.fit
mypredict.gam = function (...) {
    pred = predict(...)
    x=matrix (0, length (pred$fit), 4)
    x[,1]=pred$fit
    x[,2]=pred$fit - 2 * pred$se.fit
    x[,3]=pred$fit + 2 * pred$se.fit
    x[,4]=pred$se.fit
    dimnames (x) = list (NULL, list("prediction", "LI", "UI", "se"))
    x
}

getMidPoints=function(x){
    ((c(0,x)+c(x,0))/2)[2:length(x)] 
}

# from a list of fits, say lmer, inla fits, return formatted summary controlled by "type"
# for a matrix, return Monte Carlo variance

# random=TRUE returns variance components
# type=1: est
# type=2: est (se)
# type=3: est (2.5%, 97.5%)
# type=4: est   se
getFormattedSummary=function(fits, type=1, est.digits=2, se.digits=2, random=FALSE){
    
    # should not use mysapply here 
    t(mysapply(fits, function (fit) {
        if (random) {
            tmp = getVarComponent (fit)
            if (class(fit)=="mer" & type!=1) {
                warning ("only point estimate is available for variance components from lmer fit, forcing type to 1")
                type=1
            }
        } else {
            tmp = getFixedEf (fit)
        }
        
        if (type==1)
            # this is the best way to format: first round, then nsmall
            format(round(tmp[,1], est.digits), nsmall=est.digits, scientific=FALSE) 
        else if (type==2)
            format(tmp[,1], digits=1, nsmall=est.digits, scientific=FALSE) %+% " (" %+% 
                format(tmp[,2], digits=1, nsmall=se.digits, scientific=FALSE) %+% ")"
        else if (type==3)
            format(tmp[,1], digits=1, nsmall=est.digits, scientific=FALSE) %+% " (" %+% 
                format(tmp[,3], digits=1, nsmall=est.digits, scientific=FALSE) %+% ", " %+% 
                    format(tmp[,4], digits=1, nsmall=est.digits, scientific=FALSE) %+% ")" 
        else if (type==4)
            # a space is inserted between est and se, they could be post-processed in swp
            format(tmp[,1], digits=1, nsmall=est.digits, scientific=FALSE) %+% " " %+% 
                format(tmp[,2], digits=1, nsmall=se.digits, scientific=FALSE)
        else 
            stop ("getFormattedSummaries(). type not supported: "%+%type)
    }))
}

getVarComponent <- function(object, ...) UseMethod("getVarComponent")

getVarComponent.mer = function (lmer1) {
    tmp=lme4::VarCorr(lmer1)
    mysapply(tmp, function (comp) attr(comp, "stddev") )
}

getVarComponent.lme = function (lme.fit) {
    VarCorr(lme.fit)
}


# used to get mean and sd from a jags or winbugs sample, getVarComponent.matrix and getFixedEf.matrix do the same thing
# each column of samples is a variable
getVarComponent.matrix = function (samples) {
    t(apply(samples, 2, function (x) c("Estimate"=mean(x), "sd"=sd(x), "2.5%"=quantile(x,.025), "97.5"=quantile(x,.975))))
}

getFixedEf.matrix = function (samples) {
    t(apply(samples, 2, function (x) c("Estimate"=mean(x), "sd"=sd(x), "2.5%"=quantile(x,.025), "97.5"=quantile(x,.975))))
}

# returns estimate of standard deviation and the estimated sd of that estimate
getVarComponent.hyperpar.inla = function (hyper1, transformation=NULL) {
    marginals = hyper1$marginals
    out = mysapply(1:length(marginals), function (i) {  
        # this is a little precarious, but hey
        if (startsWith(names(marginals)[i],"Prec")) {
            if (is.null (transformation)) {      
                getMeanSd(marginals[[i]],"inversesqrt")
            } else {
                getMeanSd(marginals[[i]],transformation)
            }
        } else if (startsWith(names(marginals)[i],"Rho")) {
            hyper1$summary[i, c(1,2,3,5)]
        } else {
            stop ("don't know what to do with this names(marginals)[i]: "%+% names(marginals)[i] )
        }
    })
    dimnames (out)[[1]]="sigma.or.rho."%+%dimnames (out)[[1]]
    out
}


###########################################
# for use with INLA
###########################################
# dat is all positive and we want density to have positive support as well
# remember to transform the density!
get.density.boundary.corrected=function(dat) {
    # first log transform dat to real line
    if (min(dat)<0) return (density(dat))
    else {
        dat1=log(dat)
        tmp=density(dat1)
        list (x=exp(tmp$x), y=tmp$y/exp(tmp$x))
    }
}

# return the mean, sd, CI of the transformed variable
getMeanSd=function (marginal, f="identity") {
    
    # interpolations suggested by Havard: do it on the original scale
    logtao=log(marginal[,1]); p.logtao=marginal[,2]*marginal[,1]
    fun = splinefun(logtao, log(p.logtao)) 
    h=0.001
    x = seq(min(logtao),max(logtao),by=h) 
    pmf = exp(fun(x))*h
#    sum (pmf) # Prob
#    x = seq(min(logtao)-sd(logtao)/2,max(logtao)+sd(logtao)/2,by=h) 
#    pmf = exp(fun(x))*h
#    sum (pmf) # Prob
#    x = seq(min(logtao)-sd(logtao),max(logtao)+sd(logtao),by=h) 
#    pmf = exp(fun(x))*h
#    sum (pmf) # Prob
#    x = seq(min(logtao)-sd(logtao)*2,max(logtao)+sd(logtao)*2,by=h) 
#    pmf = exp(fun(x))*h
#    sum (pmf) # Prob
    
    lower.boundary = rle(cumsum(pmf)>.025)$lengths[1]+1
    upper.boundary = rle(cumsum(pmf)>.975)$lengths[1]+1
#    if (pmf[lower.boundary]>.04) {
#        #stop ("getMeanSd(): pmf too large at lower boundary: "%+%pmf[lower.boundary])
#        return (rep(NA, 4))
#    }
#    if (pmf[upper.boundary]>.04) {
#        stop ("getMeanSd(): pmf too large at upper boundary"%+%pmf[upper.boundary])
#        return (rep(NA, 4))
#    }
    
    if (f=="identity") {
        func=function(x) { exp(x) }
    } else if (f=="inverse") {
        func=function(x) { exp(x)**-1 }
    } else if (f=="inversesqrt") {
        func=function(x) { exp(x)**-.5 }
    } else 
        stop ("getMeanSd(): function not supported "%+%f)
    
    mu = sum( pmf * func(x))
    stdev = (sum( pmf * func(x)**2 ) - mu**2) ** .5
    out = c("mean"=mu, "stddev"=stdev, 0,0 ) # we may run into problems with the boundary
    #out = c("mean"=mu, "stddev"=stdev, sort(func(x)[c(lower.boundary, upper.boundary)]) ); 
    names(out)[3]="2.5%"; names(out)[4]="97.5%";
    out
}

get.inla.f.param=function(arg) {
    if (arg$distr=="Gamma")
        inla.f.param=c(arg$shape, arg$rate)
    else if (arg$distr=="2DWishart")
        inla.f.param=c(arg$r, arg$R[1,1], arg$R[2,2], arg$R[1,2])
    else if (arg$distr=="3DWishart")
        inla.f.param=c(arg$r, arg$R[1,1], arg$R[2,2], arg$R[3,3], arg$R[1,2], arg$R[1,3], arg$R[2,3])
    else 
        stop ("get.inla.f.param(). distr not supported: "%+%arg$distr) 
    inla.f.param
}

setClass("data.model", representation(
    # attributes
      name="character"
    , dat="data.frame"
    , is.sim="logical"
    , data.sim.function="function"
    , data.sim.function.default.call="expression" # useful for running jags
    # for BUGS and JAGS
    , gibbs.priors="list"
    , gibbs.additional.data="list" 
    , gibbs.init="list"
    , gibbs.chains="numeric"
    , gibbs.n.iter="numeric"
    , gibbs.watch.list="array"
    , gibbs.samples="list"
    # for INLA
    , inla.model="ANY" #if formula is specified here, then it cannot be NULL, same goes for all models
    , inla.pre.call="expression"
    , inla.call="expression" 
    , inla.fit="ANY"
    , hyper.fit="ANY"
    # for GLM
    , glm.model="ANY"
    , glm.call="expression"
    , glm.fit = "ANY"
    # for LME
    , lme.model="ANY" 
    , lme.call="expression"
    , lme.fit="ANY"
    # for LMER
    , lmer.model="ANY" 
    , lmer.call="expression"
    , lmer.fit="ANY"
    # for glmmPQL
    , glmmPQL.call="expression"
    , glmmPQL.fit="ANY"
  )
, prototype = list(
    # default values
      gibbs.chains=3
    , is.sim=FALSE  
    , inla.pre.call=expression(print("default inla.pre.call, do nothing"))
    , gibbs.samples=list()
  )
)

getSamplesFileName=function (data.model,seed,chain,prior){
    seedstr=ifelse(is.null(seed) | is.na(seed),"","_seed"%+%seed)
    data.model%+%"/"%+%data.model%+%"_prior"%+%prior%+%"_chain"%+%chain%+%seedstr%+%".jags"
}

# plot marginal distribution from jags and inla
plot.marginals=function (.data.model, seed=NA) {
    # first combine samples
    samples = NULL
    for (i in 1:.data.model@gibbs.chains) samples=rbind(.data.model@gibbs.samples[[i]])
    
    seedstr=""
    if (.data.model@is.sim) seedstr="_seed"%+%seed
    mypostscript(file=.data.model@name%+%"_prior"%+%prior%+%seedstr%+%".eps" )
    for (i in 1:length(.data.model@gibbs.watch.list)) {
        # this is a little precarious, but hey
        if (startsWith(.data.model@gibbs.watch.list[i],"sigma")) {
            jags.marginal = get.density.boundary.corrected ( 1/samples[,i]**2 ) 
        } else if (startsWith(.data.model@gibbs.watch.list[i],"rho")) {
            jags.marginal = get.density.boundary.corrected ( samples[,i] ) 
        } else if (startsWith(.data.model@gibbs.watch.list[i],"log")) {
            jags.marginal = get.density.boundary.corrected ( samples[,i] ) 
        } else if (.data.model@gibbs.watch.list[i]=="z") {
            jags.marginal = get.density.boundary.corrected ( samples[,i] ) 
        } else {
            next; # only do variance component parameters
        }
        
        hyper.marginal=.data.model@hyper.fit$marginals[[i]]
        # sometimes it is necessary to do transformation
        if (startsWith(.data.model@gibbs.watch.list[i],"log")) {
            hyper.marginal = cbind(log(hyper.marginal[,1]), hyper.marginal[,2]*hyper.marginal[,1])
        } else if (.data.model@gibbs.watch.list[i]=="z") {
            hyper.marginal = cbind(logit(.5+hyper.marginal[,1]/2), hyper.marginal[,2]*(.5-hyper.marginal[,1]**2/2))
        } else {
            hyper.marginal = hyper.marginal 
        }
        
        plot(jags.marginal$x, jags.marginal$y, type="l", xlab="", ylab="density", ylim=c(0,max(jags.marginal$y,hyper.marginal[,2])))
            #, xlim=range(c(marginal2[,1])) )
        lines(hyper.marginal[,1], hyper.marginal[,2], col=3)
#        plot(hyper.marginal[,1], hyper.marginal[,2], col=3, type="l", xlab="", ylab="density")
#        lines(jags.marginal$x, jags.marginal$y )
        legend(legend=c("mcmc","hyperpar"), col=c(1,3),x="topright", inset=0, bty="o", lty=1, cex=.6)
        title(main=.data.model@gibbs.watch.list[i])
        #title(main="n="%+%a$n%+%", T="%+%a$T%+%", tao="%+%(1/a$sigma2)%+%", prior=Ga("%+%inla.f.param[1]%+%", rate="%+%inla.f.param[2]%+%")")
    }
    dev.off()
}

load.jags.samples=function (.data.model, prior,seed=NA) {
    for (i in 1:.data.model@gibbs.chains) {
        load(getSamplesFileName(.data.model@name,seed,i,prior))
        .data.model@gibbs.samples[[i]] = jags.samples.tmp[,.data.model@gibbs.watch.list,drop=FALSE]
        print(getVarComponent(.data.model@gibbs.samples[[i]]))
    }
    .data.model
}

# calculate entropy
# p can be count vector or probability vector, but not a vector of membership indicator
H=function (p) { 
    if (sum(p)!=1) p=p/sum(p) # if p is count, transform to probability
    p=p[p!=0] # remove zero entries
    sum(-p*log2(p)) 
}

# each row is one observation in euclidean space
sum.of.square<-withinss<-function(x) {
    mean1 = colMeans(x)
    ss1 = sum( apply(x, 1, function(x) sum((x-mean1)**2) ) )
    ss1
}

# remove file extension from file name
rmExt = function(name){
    substr(name, 1, lastIndex(name, ".")-1 )
}
getExt = function(name){
    substr(name, lastIndex(name, ".")+1, nchar(name) )
}


########################################
# protein sequence functions
########################################
readFastaFile = function (fileName, sep=" "){
    fastaFile = file(fileName, "r")  
    sequences = list()
    line.text=readLines(fastaFile,1)
    name = NULL
    while (length(line.text)>0) {
        if (substr(line.text, 1,1)==">") {        
            name = line.text
            name = substr(strsplit (name, sep)[[1]][1], 2, 1000)            
            temp.seq = ""    
            line.text = readLines(fastaFile,1)
            while ( length(line.text)>0 ) {
                if (substr(line.text, 0, 1) == ">") break;
                temp.seq = temp.seq %+% line.text
                line.text = readLines(fastaFile,1)
            }    
            sequences[[name]] = temp.seq
        } else {
            print ("sth wrong")
        }
    }    
    close(fastaFile)
    sequences
}

writeFastaFile=function (seqList, fileName) {
    outFile=file (fileName, open="w")
    for (i in 1:length(seqList)){
        write (file=outFile, ">"%+%names(seqList)[i], append=T)
        write (file=outFile, seqList[[i]], append=T)
    }
    close(outFile)
}

aaList=c("A","C","D","E","F","G","H","I","K","L","M","N","P","Q","R","S","T","V","W","Y","-")

# seq1 is a string of amino acids
aa2arabic=function (seq1) {
    temp = strsplit(seq1, "|")[[1]] # separate every character
    out = sapply(temp, function (i) {
        tmp=which (aaList==toupper(i)); 
        ifelse(length(tmp)==0, 21, tmp)
    } )
    names(out)=NULL
    out
}

string2arabic=function (stringList) {
# fasta is a list of aa sequences, returns a matrix of arabic numbers representing aa
# if out is not what you expect, maybe the strings don't have the same length
    out=mysapply(stringList, aa2arabic)
    dimnames(out)[[2]]=1:ncol(out)
    out
}

# remove gap from a seq
removeGap = function (seq) {
    tmp=aa2arabic(seq)
    tmp1=tmp[tmp!=21]
    concatList(aaList[tmp1])
}

fastaFile2arabicFile=function(fastaFile, arabicFile, removeGapMajor=F){
    stringList = readFastaFile(fastaFile)
    stringList2arabicFile(stringList, arabicFile, removeGapMajor)
}

selexFile2arabicFile=function(selexFile, arabicFile, removeGapMajor=F){
    stringList = readSelexFile(selexFile)
    stringList2arabicFile(stringList, arabicFile, removeGapMajor)
}

stringList2arabicFile=function (stringList, arabicFile, removeGapMajor=F) {
    alignment=string2arabic(stringList)
    # remove columns that are predominantly gaps
    if (removeGapMajor) {
        tmpCount = alignment2count(alignment, level=21)
        alignment=alignment[,tmpCount[,21]<10]
    }
    arabic2arabicFile (alignment, arabicFile)
}

# alignment is a matrix of arabic representation of sequences (1 based)
arabic2arabicFile=function (alignment, arabicFile) {
    # adjust to 0 based index before writing to file 
    alignment=alignment-1 
    n=nrow(alignment)
    p=ncol(alignment)
    m=max(alignment)
    write (c(n, p, m), file=arabicFile)
    write (t(alignment), file=arabicFile, ncolumns=p, append=T)
    invisible(alignment+1)
}

# return a list of strings
readSelexFile=function (fileName) {
    fileCon = file(fileName, open = "r")
    line1 = readLines(fileCon, 1)
    while (startsWith(line1, "#") | line1=="") line1=readLines(fileCon, 1)
    seqs=list()
    while(length(line1)>0){
        tmp = strsplit(line1, " ")[[1]]
        seqs[[tmp[1]]] = tmp[length(tmp)]
        line1 = readLines(fileCon, 1)
    }    
    close (fileCon)
    seqs
}

readSelexAsMatrix=function (fileName="SETpfamseed/seq/SETpfamseed_aligned.selex") {
    fileCon = file(fileName, open = "r")
    outM=NULL
    names=NULL
    while(T){
        seqName = scan (fileCon, what="character", n=1)
        seq = scan (fileCon, what="character", n=1)
        if (length(seqName)>0) {
            outM=rbind(outM, strsplit(seq,"")[[1]])
            names=c(names, seqName)
        }else{
            break;
        }
    }
    close (fileCon)
    dimnames(outM)=list(names, NULL)
    outM
}

# alignment is a matrix of n row and p column arabic numbers representing amino acids
arabic2fastaFile=function (alignment, fileName){
    outFile=file (fileName, open="w")
    name=rownames(alignment)
    if (is.null(name)) name=1:nrow(alignment)
    for (i in 1:nrow(alignment)){
        write (file=outFile, ">"%+%name[i], append=T)
        write (file=outFile, concatList(aaList[alignment[i,]]), append=T)
    }
    close(outFile)
}

# mY is a n by T matrix
# return T by 20 matrix
alignment2count=function (mY, level=20, weight=rep(1,nrow(mY))){
    #t(sapply(1:ncol(mY), function (i) table(factor(mY[,i], levels=1:level)) ))
    n=nrow(mY)
    T=ncol(mY)
    out=matrix(0,T,level)
    for (t in 1:T)
        for (i in 1:n) {
            aa=mY[i,t]
            if (aa<=level) out[t,aa] = out[t,aa] + weight[i]
        }
    out
}

# return a T by 4 matrix, each row is the count of MM, MD, DM, DD for each position
alignment2trancount=function (alignment, weight=rep(1,nrow(mY))){
    n=nrow(alignment)
    counts=matrix(0, ncol(alignment), 4)    
    for (i in 1:n) {
        x=alignment[i,,drop=F]
        if(x[1]!=21) counts[1,1]=counts[1,1]+weight[i]
        else counts[1,2]=counts[1,2]+weight[i]
        if (ncol(alignment)>1) {
            for (t in 2:ncol(alignment)) {
                if (x[t-1]!=21) 
                    if(x[t]!=21) counts[t,1]=counts[t,1]+weight[i]
                    else counts[t,2]=counts[t,2]+weight[i]
                else 
                    if(x[t]!=21) counts[t,3]=counts[t,3]+weight[i]
                    else counts[t,4]=counts[t,4]+weight[i]
            }
        }
    }
    counts
}

# return a matrix of nxp alignment
readArabicFile = function (fileName) {
    infile = file (fileName, open="r")
    n=scan (infile, n=1, quiet=T)
    p=scan (infile, n=1, quiet=T)
    m=scan (infile, n=1, quiet=T)
    out = mysapply (1:n, function (i) as.numeric( strsplit(readLines(infile, n=1), " ")[[1]] ) )
    close(infile)
    invisible (out+1)
}

calcPairwiseIdentity = function (alignment, dissimilarity, removeGap) {
    n=nrow(alignment)
    if (n>2) {
        out=matrix(0, nrow=n, ncol=n)
        for (i in 1:n) 
            for (j in 1:n)
                out[i,j]=calcPairwiseIdentity(alignment[c(i,j),], dissimilarity, removeGap)
        out 
    } else {
        if (removeGap) {
            tmpAlign=alignment[,!(alignment[1,]==21 & alignment[2,]==21)] # remove positions that are both gaps
        } else {
            tmpAlign=alignment
        }
        tmp=mean(tmpAlign[1,]==tmpAlign[2,])
        tmp=(tmp*100)
        if (dissimilarity) 100-tmp
        else tmp
    }            
}

readBlockFile=function (fileName) {
    file1= file (fileName, "r")
    n=scan (file1, n=1, quiet=T)
    p=scan (file1, n=1, quiet=T)
    M=scan (file1, n=1, quiet=T)
    out = matrix(scan (file1, quiet=T), nrow=n, byrow=T)+1
    close(file1)
    out
}

# generate random number from (generalized) Bernoulli dist
# if generalized, output is 1 based, if not, output is 1 or 0
rbern=function(n, prob) {
    if (length(prob)==1) generalized=FALSE else generalized=TRUE
    if (!generalized) prob=c(1-prob, prob)
    x=rmultinom(n, 1, prob)
    out = apply(x, 2, function(y) which(y==1))
    if (!generalized) out=out-1
    out
}

dbern=function(x,prob,log=FALSE){
    out=ifelse(x==1, prob, 1-prob)
    ifelse(log, log(out), out)
}

# correlated Bernoulli
dcorbern=function(x, p, a, log=FALSE){
    out=dbern(x[1],p)
    if (length(x)>1) {
        for (i in 2:length(x)) {
            out = out * dbern(x[i], p+a*(x[i-1]-p))
        }
    }
    ifelse(log, log(out), out)
}


Breslow.Thomas2 = function (dat, imputation.model, interest.model, strata.formula, subset) {
    require(survival)
    require(survey)
    # if we try to use interest.model directly, something goes wrong with the resid call below
    tmp = as.character(interest.model)
    interest.model.str = paste(tmp[2],"~",tmp[3])
    
    #step 1 predict missing covariates
    dstrat<-twophase(id=list(~1,~1),strata=list(NULL,strata.formula),subset=subset,data=dat) 
    fit.step1 = svyglm(imputation.model, design=dstrat)
    dat.step1 = dat 
    dat.step1$s <- predict(fit.step1,type="response",newdata=dat,se=F)
    
    # step 2 fit augmented dataset with risk model to get auxiliary variable: dfbeta
    calmodel<-coxph(as.formula(interest.model.str), data=dat.step1 )
    db = resid(calmodel,"dfbeta", data=dat.step1)+1 # this step needs the risk.model from last line to be "inline", 
                                    # otherwise it has trouble finding dat.step1
    colnames(db)<-paste("db",1:ncol(db),sep="")
    datDB = cbind(dat, db)
    dstrt<-twophase(id=list(~1,~1),strata=list(NULL,strata.formula),subset=subset,data=datDB)
    
    # step 3 IPW fitting
    dcal<-calibrate(dstrt,formula=make.formula(colnames(db)),pop=c(`(Intercept)`=nrow(dat),colSums(db)),calfun="raking",eps=0.0001)
    cal<-svycoxph(as.formula(interest.model.str), design=dcal)    
}
## example for using the above function
#dat=read.table("http://youtil.googlecode.com/files/cwcoxexample.txt", header=T)
#
## unweighted, wrong
#cox.fit = coxph (Surv(X,d) ~ z + s + z:s, dat)
#coef(cox.fit)
#
## simple weighted, less efficient
#dstrat<-twophase(id=list(~1,~1),strata=list(NULL,~d),subset=~indicators,data=dat) 
#wcox.fit = svycoxph(Surv(X,d) ~ z + s + z:s, design=dstrat)
#wcox.fit
#
## calibration weighted, more efficient
#bt.fit = Breslow.Thomas2 (dat, imputation.model=s~w, interest.model=Surv(X,d) ~ z + s + z:s, strata.formula=~d, subset=dat$indicators)
#bt.fit

roundup=function (value, digits) {
    format(round(value, digits), nsmall=digits, scientific=FALSE) 
}

# from Cai Tianxi
## count how many YY's are smaller or equal to yy
N.L.E <- function(yy, YY)  ## sum I(YY <= yy[i])
{
   rank(c(yy+1e-8,YY))[1:length(yy)] - rank(yy)  ### add a small pertubation to avoid ties when calculating rank
}
N.L <- function(yy, YY)  ## sum I(YY < yy[i])
{
   rank(c(yy-1e-8,YY))[1:length(yy)] - rank(yy)  ### add a small pertubation to avoid ties when calculating rank
}
N.G.E <- function(yy, YY)  ## sum I(YY >= yy[i])
{
   length(YY)-(rank(c(yy-1e-8,YY))[1:length(yy)] - rank(yy))
}

### modified from Lumley

computeROC<-function(TT,D){
    # removing na
    D=D[!is.na(TT)]
    TT=TT[!is.na(TT)]
 cutpoints<-c(-Inf,sort(unique(TT)))
 sensitivity<-sapply(cutpoints,
               function(ci) mean(TT>ci & D)/mean(D))
 specificity<-sapply(cutpoints,
               function(ci) mean(TT<=ci & !D)/mean(!D))
 list(sensitivity=sensitivity, specificity=specificity)
}


plotROC<-function(stuff,...){
  plot(1-stuff$specificity, stuff$sensitivity, ...)
}


addROC<-function(stuff,...){
    lines(1-stuff$specificity,stuff$sensitivity,...)
}

#### mine

calAUC<-function(stuff){
#### TPR and FPR must be in decreasing order

 TPR<-stuff$sensitivity
 FPR<-1-stuff$specificity
 if ((length(TPR)==1) & (is.na(TPR[1])))
 out<-NA else {
 len<-length(TPR)
 TPRl<-TPR[1:(len-1)]
 TPRu<-TPR[-1]
 diffFPR<-diff(FPR)
 out<-sum((TPRl+TPRu)*diffFPR/(-2))
 }
 return(out)
}

# next function copied from DiagnosisMed, had to modify it
ROC=function (gold, test, CL = 0.95, Cost = 1, Prevalence = 0, Plot = TRUE, 
    Plot.point = "Min.ROC.Dist", p.cex = 1, Full = FALSE, Print = TRUE) 
{
    if (any(is.na(test) | is.na(gold))) {
        stop("It seems there are NAs either in the index test or in the reference test. Consider imputing or removing NAs!")
    }
    test.table <- table(test, gold)
    if (dim(test.table)[2] != 2) {
        stop("It seems that your gold standard has more than 2 categories")
    }
    CL <- CL
    cost <- Cost
    sample.size <- sum(test.table)
    sample.prevalence <- (sum(test.table[, 2])/sample.size)
    if (Prevalence == 0) {
        pop.prevalence <- sample.prevalence
    }
    if (Prevalence > 0) {
        (pop.prevalence <- Prevalence)
    }
    if (is.numeric(gold) == TRUE) {
        X <- sort(test[gold == 0])
        Y <- sort(test[gold == 1])
        AUC <- ((as.double(length(test[gold == 0]))) * (as.double(length(test[gold == 
            1]))) + ((as.double(length(test[gold == 0]))) * ((as.double(length(test[gold == 
            0]))) + 1))/2 - sum(rank(test, ties.method = "average")[gold == 
            0]))/((as.double(length(test[gold == 0]))) * (as.double(length(test[gold == 
            1]))))
        AUC[AUC < 0.5] <- 1 - AUC
    }
    if (is.factor(gold) == TRUE) {
        X <- sort(test[gold == "negative"])
        Y <- sort(test[gold == "positive"])
        AUC <- ((as.double(length(test[gold == "negative"]))) * 
            (as.double(length(test[gold == "positive"]))) + ((as.double(length(test[gold == 
            "negative"]))) * ((as.double(length(test[gold == 
            "negative"]))) + 1))/2 - sum(rank(test, ties.method = "average")[gold == 
            "negative"]))/((as.double(length(test[gold == "negative"]))) * 
            (as.double(length(test[gold == "positive"]))))
        AUC[AUC < 0.5] <- 1 - AUC
    }
    m <- as.double(length(X))
    n <- as.double(length(Y))
    test.summary <- round(c(summary(test), sd(test)), digits = 5)
    test.summary <- rbind(test.summary, round(c(summary(X), sd(X)), 
        digits = 5))
    test.summary <- rbind(test.summary, round(c(summary(Y), sd(Y)), 
        digits = 5))
    colnames(test.summary) <- c("Min.", "1st Qu.", "Median", 
        "Mean", "3rd Qu.", "Max.", "SD")
    rownames(test.summary) <- c("Overall summary", "Without disease", 
        "With disease")
    D10X <- function(Xi) {
        (1/n) * sum(Y >= Xi[1])
    }
    D01Y <- function(Yi) {
        (1/m) * sum(Yi[1] >= X)
    }
    VAR.AUC <- sum((tapply(X, X, "D10X") - AUC)^2)/(m * (m - 
        1)) + sum((tapply(Y, Y, "D01Y") - AUC)^2)/(n * (n - 1))
    SD.AUC <- sqrt(VAR.AUC)
    alpha <- 1 - CL
    AUC.summary <- c(AUC - qnorm(1 - alpha/2) * SD.AUC, AUC, 
        AUC + qnorm(1 - alpha/2) * SD.AUC)
    D <- sum(test.table[, 2])
    ND <- sum(test.table[, 1])
    test.values <- (as.numeric(rownames(unclass(test.table))))
    test.diag.table <- as.data.frame(test.values)
    for (i in 1:nrow(test.diag.table)) {
        test.diag.table$TP[i] <- sum(test.table[i:nrow(test.table), 
            2])
        test.diag.table$FN[i] <- sum(test.table[1:i - 1, 2])
        test.diag.table$FP[i] <- sum(test.table[i:nrow(test.table), 
            1])
        test.diag.table$TN[i] <- sum(test.table[1:i - 1, 1])
    }
    test.diag.table$Sensitivity <- round(test.diag.table$TP/D, 
        digits = 4)
    test.diag.table$Se.inf.cl <- round(binom.wilson(test.diag.table$TP, 
        D, conf.level = CL)[4]$lower, digits = 4)
    test.diag.table$Se.sup.cl <- round(binom.wilson(test.diag.table$TP, 
        D, conf.level = CL)[5]$upper, digits = 4)
    test.diag.table$Specificity <- round(test.diag.table$TN/ND, 
        digits = 4)
    test.diag.table$Sp.inf.cl <- round(binom.wilson(test.diag.table$TN, 
        ND, conf.level = CL)[4]$lower, digits = 4)
    test.diag.table$Sp.sup.cl <- round(binom.wilson(test.diag.table$TN, 
        ND, conf.level = CL)[5]$upper, digits = 4)
    test.diag.table$PPV <- round(test.diag.table$TP/(test.diag.table$TP + 
        test.diag.table$FP), digits = 4)
    test.diag.table$PPV.inf.cl <- round(binom.wilson(test.diag.table$TP, 
        (test.diag.table$TP + test.diag.table$TP), conf.level = CL)[4]$lower, 
        digits = 4)
    test.diag.table$PPV.sup.cl <- round(binom.wilson(test.diag.table$TP, 
        (test.diag.table$TP + test.diag.table$FN), conf.level = CL)[5]$upper, 
        digits = 4)
    test.diag.table$NPV <- round(test.diag.table$TN/(test.diag.table$TN + 
        test.diag.table$FN), digits = 4)
    test.diag.table$NPV.inf.cl <- round(binom.wilson(test.diag.table$TN, 
        (test.diag.table$TN + test.diag.table$FN), conf.level = CL)[4]$lower, 
        digits = 4)
    test.diag.table$NPV.sup.cl <- round(binom.wilson(test.diag.table$TN, 
        (test.diag.table$TN + test.diag.table$FN), conf.level = CL)[5]$upper, 
        digits = 4)
    test.diag.table$PLR <- round(test.diag.table$Sensitivity/(1 - 
        test.diag.table$Specificity), digits = 2)
    test.diag.table$PLR.inf.cl <- round(exp(log(test.diag.table$PLR) - 
        (qnorm(1 - ((1 - CL)/2), mean = 0, sd = 1)) * sqrt((1 - 
            test.diag.table$Sensitivity)/((D) * test.diag.table$Specificity) + 
            (test.diag.table$Specificity)/((ND) * (1 - test.diag.table$Specificity)))), 
        digits = 2)
    test.diag.table$PLR.sup.cl <- round(exp(log(test.diag.table$PLR) + 
        (qnorm(1 - ((1 - CL)/2), mean = 0, sd = 1)) * sqrt((1 - 
            test.diag.table$Sensitivity)/((D) * test.diag.table$Specificity) + 
            (test.diag.table$Specificity)/((ND) * (1 - test.diag.table$Specificity)))), 
        digits = 2)
    test.diag.table$NLR <- round((1 - test.diag.table$Sensitivity)/test.diag.table$Specificity, 
        digits = 2)
    test.diag.table$NLR.inf.cl <- round(exp(log(test.diag.table$NLR) - 
        (qnorm(1 - ((1 - CL)/2), mean = 0, sd = 1)) * sqrt((test.diag.table$Sensitivity)/((D) * 
            (1 - test.diag.table$Sensitivity)) + (1 - test.diag.table$Specificity)/((ND) * 
            (test.diag.table$Specificity)))), digits = 2)
    test.diag.table$NLR.sup.cl <- round(exp(log(test.diag.table$NLR) + 
        (qnorm(1 - ((1 - CL)/2), mean = 0, sd = 1)) * sqrt((test.diag.table$Sensitivity)/((D) * 
            (1 - test.diag.table$Sensitivity)) + (1 - test.diag.table$Specificity)/((ND) * 
            (test.diag.table$Specificity)))), digits = 2)
    test.diag.table$Accuracy <- (test.diag.table$TN + test.diag.table$TP)/sample.size
    test.diag.table$DOR <- ((test.diag.table$TN) * (test.diag.table$TP))/((test.diag.table$FP) * 
        (test.diag.table$FN))
    test.diag.table$DOR <- ifelse(test.diag.table$DOR == Inf, 
        NA, test.diag.table$DOR)
    test.diag.table$Error.rate <- ((test.diag.table$FP) + (test.diag.table$FN))/sample.size
    test.diag.table$Accuracy.area <- ((test.diag.table$TP) * 
        (test.diag.table$TN))/(D * ND)
    test.diag.table$Max.Se.Sp <- test.diag.table$Sensitivity + 
        test.diag.table$Specificity
    test.diag.table$Youden <- test.diag.table$Sensitivity + test.diag.table$Specificity - 
        1
    test.diag.table$Se.equals.Sp <- abs(test.diag.table$Specificity - 
        test.diag.table$Sensitivity)
    test.diag.table$MinRocDist <- (test.diag.table$Specificity - 
        1)^2 + (1 - test.diag.table$Sensitivity)^2
    test.diag.table$Efficiency <- (test.diag.table$Sensitivity * 
        (pop.prevalence)) + ((1 - (pop.prevalence)) * test.diag.table$Specificity)
    test.diag.table$MCT <- (1 - (pop.prevalence)) * (1 - test.diag.table$Specificity) + 
        (cost * (pop.prevalence)) * (1 - test.diag.table$Sensitivity)
    test.best.cutoff <- as.data.frame(rbind(test.diag.table[which.max(test.diag.table$Accuracy), 
        c(1, 6:11, 18:20)], test.diag.table[which.max(test.diag.table$DOR), 
        c(1, 6:11, 18:20)], test.diag.table[which.min(test.diag.table$Error.rate), 
        c(1, 6:11, 18:20)], test.diag.table[which.max(test.diag.table$Accuracy.area), 
        c(1, 6:11, 18:20)], test.diag.table[which.max(test.diag.table$Max.Se.Sp), 
        c(1, 6:11, 18:20)], test.diag.table[which.max(test.diag.table$Youden), 
        c(1, 6:11, 18:20)], test.diag.table[which.min(test.diag.table$Se.equals.Sp), 
        c(1, 6:11, 18:20)], test.diag.table[which.min(test.diag.table$MinRocDist), 
        c(1, 6:11, 18:20)], test.diag.table[which.max(test.diag.table$Efficiency), 
        c(1, 6:11, 18:20)], test.diag.table[which.min(test.diag.table$MCT), 
        c(1, 6:11, 18:20)]))
#    rownames(test.best.cutoff) <- c("Max. Accuracy", "Max. DOR", 
#        "Min. Error rate", "Max. Accuracy area", "Max. Sens+Spec", 
#        "Max. Youden", "Se=Sp", "Min. ROC distance", "Max. Efficiency", 
#        "Min. MCT")
    reteval <- list(pop.prevalence = pop.prevalence, sample.size = sample.size, 
        sample.prevalence = sample.prevalence, test.summary = test.summary, 
        AUC.summary = AUC.summary, test.table = test.table, test.best.cutoff = test.best.cutoff, 
        test.diag.table = test.diag.table, CL = CL, cost = cost)
    class(reteval) <- "ROC"
    if (Print == TRUE) {
        if (Full == TRUE) {
            print(reteval, Full = TRUE)
        }
        else {
            print(reteval)
        }
    }
    if (Plot == TRUE) {
        plot(reteval, Plot.point = Plot.point, p.cex = p.cex)
    }
    invisible(reteval)
}


# dat is a n x k matrix
myplot1=function(dat, ylab="", group.lab, main="", point=F, cex=.5){
    k=ncol(dat)
    x=rep(1:k, each=nrow(dat))
    pch=letters[1:nrow(dat)]
    boxplot(c(dat)~x, range=0, ylab=ylab, border="white", xlab="", xaxt="n")
    for (i in 1:nrow(dat)) {
        for (j in 1:(k-1))
        lines (j:(j+1), dat[i,j:(j+1)], lwd=.25, col=ifelse(dat[i,j]<=dat[i,j+1],"lightgray","lightpink"))
    }
    axis(side=1, at=1:k, labels=group.lab)
    title(main=main)
    if (point) points(x, c(dat), pch=pch, cex=cex)
}

# both dat and dat2 need to be matrix
# if dat2 is null: dat is matrix with two columns. each row is one subject, the columns will be plotted side by side, with lines connecting values from one ptid
# if dat2 is not null, dat has one column, same for dat2
# if add is true, no plot function will be called
my.interaction.plot=function(dat, dat2=NULL, x.ori=0, xaxislabels=rep("",2), cex.axis=1, add=F, xlab="", ylab="", pcol=NULL, lcol=NULL, ...){
    if (!add) plot(0,0,type="n",xlim=c(1,2),ylim=range(dat), ylab=ylab, xlab=xlab, xaxt="n", ...)
    cex=.25; pch=19
    if (is.null(dat2)) {
        if (is.null(lcol)) lcol=ifelse(dat[,1]>dat[,2],"red","black")
        for (i in 1:nrow(dat)) {
            points (1+x.ori, dat[i,1], cex=cex, pch=pch, col=ifelse(is.null(pcol), 1, pcol[i,1]))
            points (2+x.ori, dat[i,2], cex=cex, pch=pch, col=ifelse(is.null(pcol), 1, pcol[i,2]))
            lines (1:2+x.ori, dat[i,], lwd=.25, col=lcol[i])
        }
    } else {
        points (rep(1+x.ori, nrow(dat)), dat[,1], cex=cex, pch=pch)
        points (rep(2+x.ori, nrow(dat2)), dat2[,1], cex=cex, pch=pch)
    }
    axis(side=1, at=1:2+x.ori, labels=xaxislabels, cex.axis=cex.axis)
}

# make a boxplot without boxes
# this is a widget, that is plot has to be called first
# dat is a data.frame
noboxplot=function(formula, data, cex=.5, ylab="", xlab=""){
    boxplot(formula, data, range=0, border="white", ylab=ylab, xlab=xlab)
    tmp=model.frame(formula, data)
    points(jitter(as.numeric(as.factor(tmp[,2]))), tmp[,1], cex=cex)
}

# called butterfly.plot, because it is meant to plot two treatment arms at two time points, the two arms are plotted in a mirror fashion, see "by analyte.pdf" for an example
# if dat2 is null: dat is matrix with four columns. each row is one subject, the columns will be plotted side by side, with lines connecting values from one ptid
# if dat2 is not null, dat has two columns, which are plotted side by side with lines connecting them, same for dat2
# if add is true, no plot function will be called
butterfly.plot=function (dat, dat2=NULL, add=FALSE, xaxislabels=rep("",4), x.ori=0, xlab="", ylab="", cex.axis=1, ...){
    if (!add) plot(0,0,type="n",xlim=c(1,4),ylim=range(dat), xaxt="n", xlab=xlab, ylab=ylab, ...)
    for (i in 1:nrow(dat)) {
        lines (1:2+x.ori, dat[i,1:2], lwd=.25, col=ifelse(dat[i,1]<=dat[i,2],"red","black"))
        if (is.null(dat2)) {
            lines (2:3+x.ori, dat[i,2:3], lwd=.25, col="lightgreen")
            lines (3:4+x.ori, dat[i,3:4], lwd=.25, col=ifelse(dat[i,3]<=dat[i,4],"black","red"))
        }
    }
    if (!is.null(dat2)) {
        for (i in 1:nrow(dat2)) {
            lines (3:4+x.ori, dat2[i,1:2], lwd=.25, col=ifelse(dat2[i,1]<=dat2[i,2],"black","red"))
        }
    }
    axis(side=1, at=1:4+x.ori, labels=xaxislabels, cex.axis=cex.axis)
}

# dat is a matrix of two columns
merge.overlap=function(dat) {
    out=NULL
    cursor=1
    j=0
    for (i in 1:nrow(dat)) {
        if (dat[i,1]<=cursor+1) {
            # overlapping out
            out[j,2]=dat[i,2]
            cursor=dat[i,2]
        } else {
            # new epitope
            out=rbind (out, c(dat[i,1], dat[i,2]))
            cursor=dat[i,2]
            j=j+1
        }
    }
    out
}

##  From the R-help e-mail by Ted Harding: http://tolstoy.newcastle.edu.au/R/e2/help/07/03/12853.html
##  See also http://tolstoy.newcastle.edu.au/R/help/05/05/4254.html
pava <- function(x, wt = rep(1, length(x)))
{
    n <- length(x)
    if (n <= 1) return(x)
    lvlsets <- 1:n
    repeat 
    {
        viol <- (as.vector(diff(x)) < 0)
        if (!(any(viol))) break
        i <- min((1:(n-1))[viol])
    
        lvl1 <- lvlsets[i]
        lvl2 <- lvlsets[i+1]
        ilvl <- ( (lvlsets == lvl1) | (lvlsets == lvl2) )
    
        x[ilvl] <- sum(x[ilvl] * wt[ilvl]) / sum(wt[ilvl])     
        lvlsets[ilvl] <- lvl1
    }
    x
} 

# the integratd density of a normal random variable, whose mean and precision follow a normal gamma distribution. It is a three-parameter t distribution. 
# keywords: normgamma
# when x has length greater than 1 and same.distr is true, the data are considered to be from the same mean and variance
dnorm.norm.gamma = function(x, p, same.distr=FALSE, log=FALSE) {
    mu.0=p[1]; lambda=p[2]; a=p[3]; beta=p[4]
    n=length(x)
    if (!same.distr) {
        if (n>1) {
            mu.0=rep(mu.0, n)
            lambda=rep(lambda, n)
            a=rep(a, n)
            beta=rep(beta, n)
        }
        ll= 1/2*log(lambda/(2*pi*(1+lambda))) + log(gamma(a+1/2)/gamma(a)) + a*log(beta) - (a+1/2)*log(beta+lambda*(x-mu.0)**2/(2*(1+lambda)))
    } else{
        s2=var(x)
        ll= 1/2*log(lambda/((2*pi)**n*(n+lambda))) + log(gamma(a+n/2)/gamma(a)) + a*log(beta) - (a+n/2)*log(beta + n*s2/2 +n*lambda*(mean(x)-mu.0)**2/(2*(1+lambda)))
    }
    ll=unname(ll)
    ifelse(log, ll, exp(ll))
}


# simulation samples from a normal random variable, whose mean and precision follow a normal gamma distribution
rnorm.norm.gamma = function(n, mu.0, lambda, alpha, beta) {
    tao=rgamma(n, shape=alpha, rate=beta)
    mu=rnorm(n, mean=mu.0, sd=sqrt(1/(lambda*tao)))
    rnorm(n, mean=mu, sd=tao**-.5)
}

# simulate correlated normal random variables, correlation is sqrt(alpha)
rnorm.cor = function (n, mu, sd, alpha) {
    out=numeric(n)
    out[1]=rnorm(1, mu, sd)
    if (n>1) 
        for (i in 2:n) {
            out[i]=sqrt(alpha)*out[i-1] + sqrt(1-alpha)*rnorm(1, mu, sd)
        }
    out
}

# copied from pairs help page
## put (absolute) correlations on the upper panels,
## with size proportional to the correlations.
panel.cor <- function(x, y, digits=2, prefix="", cex.cor, method="pearson", ...)
{
    usr <- par("usr"); on.exit(par(usr))
    par(usr = c(0, 1, 0, 1))
    r <- abs(cor(x, y, method=method))
    txt <- format(c(r, 0.123456789), digits=digits)[1]
    txt <- paste(prefix, txt, sep="")
    if(missing(cex.cor)) cex.cor <- 0.8/strwidth(txt)
    text(0.5, 0.5, txt, cex = cex.cor * r)
}
panel.hist <- function(x, ...)
{
    usr <- par("usr"); on.exit(par(usr))
    par(usr = c(usr[1:2], 0, 1.5) )
    h <- hist(x, plot = FALSE)
    breaks <- h$breaks; nB <- length(breaks)
    y <- h$counts; y <- y/max(y)
    rect(breaks[-nB], 0, breaks[-1], y, col="cyan", ...)
}
mypairs=function(dat, method="pearson"){
    pairs(dat, lower.panel=panel.smooth, upper.panel=panel.cor, method=method, diag.panel=panel.hist)
}


# if lty is specified, a line will be drawn
mylegend=function(legend, x, lty=1, ...) {
    x=switch(x, "topleft", "top", "topright", "left", "center" , "right", "bottomleft", "bottom", "bottomright")
    legend(bty="n",x=x, legend=legend, lty=lty, ...)
}

# exp.z.beta is a vector
rltm=function (n, model, exp.z.beta=1, la0=1) {

    x=runif(n)
    if (model=="PH") {
        ft = -log(1-x) / (exp.z.beta*la0)
    } else if (model=="PO") {
        ft = log( 1+x/(1-x)/exp.z.beta ) / la0
    } else if (model=="P2") {
        ft = log( 1+ (1/(1-x)^2-1)/exp.z.beta ) /2/la0
    } else {
        stop ("model not supported")
    }
    ft
}

# mixture normal density funtion 
# mix.p: proportion of first component
dmixnorm=function (x, mix.p, sd1, sd2, log=FALSE){
    out=mix.p*dnorm (x,0,sd1) + (1-mix.p)*dnorm (x,0,sd2)
    if(log) out=log(out)
    out
}

getFileStem=function(file.name){
    strsplit(file.name,"\\.")[[1]][1]
}

# get first prinipal component
pr.1=function(x){
    x.s=scale(x)
    pr.s = prcomp(x.s)
    out=c(x.s %*% pr.s$rotation[,1])
    attr(out, "rotation")=pr.s$rotation[,1]
    out
}
